# Supplementary material for: The genome-scale metabolic model iIN800 of Saccharomyces cerevisiae and its validation: a scaffold to query lipid metabolism
Source: BMC Syst Biol. 2008 Aug 7;2:71. doi: 10.1186/1752-0509-2-71 (PMC2542360; doi:10.1186/1752-0509-2-71)
Supplement: Additional file 2 — Lipid metabolism reactions and comparison. Comparison of lipid metabolism reactions of all S. cerevisiae genome-scale models. [file 1752-0509-2-71-S2.zip]

Archive with 1 entries (1 files):
- supp2.xls
