# Supplementary material for: The genome-scale metabolic model iIN800 of Saccharomyces cerevisiae and its validation: a scaffold to query lipid metabolism
Source: BMC Syst Biol. 2008 Aug 7;2:71. doi: 10.1186/1752-0509-2-71 (PMC2542360; doi:10.1186/1752-0509-2-71)
Supplement: Additional file 2 — Lipid metabolism reactions and comparison. Comparison of lipid metabolism reactions of all S. cerevisiae genome-scale models. [file 1752-0509-2-71-S2.zip › supp2.xls]

## Sheet: Appendix 1 Mutant library
No.	Reaction number in iLL672	ORF	glucose(aerobe)	glucose (anaerobe)	galactose	glycerol	ethanol	Plate	row	col	ORF	gene name(s)	brief id
1	'not included in iLL672'	YAL068C						1	A	1	YAL068C		biological_process unknown, molecular_function unknown,
2	'not included in iLL672'	YAL067C						1	A	2	YAL067C	SEO1	putative permease
3	'not included in iLL672'	YAL066W						1	A	3	YAL066W		biological_process unknown, molecular_function unknown,
4	'not included in iLL672'	YAL065C						1	A	4	YAL065C		biological_process unknown, molecular_function unknown,
5	'part of iLL672'	YAL062W						1	A	5	YAL062W	GDH3, FUN51	NADP-linked glutamate dehydrogenase,glutamate dehydrogenase (NADP+),
6	'not included in iLL672'	YAL061W						1	A	6	YAL061W		biological_process unknown, molecular_function unknown,
7	'not included in iLL672'	YAL060W						1	A	7	YAL060W		biological_process unknown, molecular_function unknown,
8	'not included in iLL672'	YAL059W						1	A	8	YAL059W	ECM1	putative transmembrane domain protein involved in cell wall biogenesis,molecular_function unknown,
9	'not included in iLL672'	YAL058W						1	A	9	YAL058W	CNE1, FUN48	Calnexin and calreticulin homolog
10	'not included in iLL672'	YAL056W						1	A	10	YAL056W		G protein effector, function unknown, similarity to hypothetical protein YOR371c
11	'not included in iLL672'	YAL055W						1	A	11	YAL055W	PEX22, YAF5	protein-peroxisome targeting, molecular_function unknown, peroxisome
12	'not included in iLL672'	YAL053W						1	A	12	YAL053W		biological_process unknown, molecular_function unknown,
13	'not included in iLL672'	YAL051W						1	B	1	YAL051W	OAF1, YAF1	transcription factor, transcription regulation from Pol I promoter, specific RNA polymerase II transcription factor, nucleus
14	'not included in iLL672'	YAL049C						1	B	2	YAL049C		biological_process unknown, molecular_function unknown,
15	'not included in iLL672'	YAL048C			0	0	0	1	B	3	YAL048C		molecular_function unknown
16	'not included in iLL672'	YAL046C						1	B	4	YAL046C		biological_process unknown, molecular_function unknown,
17	'not included in iLL672'	YAL045C						1	B	5	YAL045C		biological_process unknown, molecular_function unknown,
18	'not included in iLL672'	YAL044C						1	B	6	YAL044C	GCV3	H-protein subunit of the glycine cleavage system, glycine metabolism,
19	'not included in iLL672'	YAL042W						1	B	7	YAL042W	ERV46, FUN9	ER-Golgi transport vesicle protein, biological_process unknown, molecular_function unknown,
20	'not included in iLL672'	YAL043C-a						1	B	8	YAL043C-a	KRE23	biological_process unknown, molecular_function unknown,
21	'not included in iLL672'	YAL040C						1	B	9	YAL040C	CLN3, DAF1, FUN10, WHI1	G(sub)1 cyclin, G1/S transition of mitotic cell cycle*, G1/S-specific cyclin, nucleus
22	'not included in iLL672'	YAL039C			0	0	0	1	B	10	YAL039C	CYC3	cytochrome c heme lyase (CCHL),holocytochrome c synthase,
23	'not included in iLL672'	YAL037W						1	B	11	YAL037W		biological_process unknown, molecular_function unknown,
24	'not included in iLL672'	YAL036C						1	B	12	YAL036C	FUN11	similar to Xenopus GTP-binding protein DRG, biological_process unknown, molecular_function unknown, cellular_component unknown
25	'not included in iLL672'	YAL035W						1	C	1	YAL035W	FUN12	97 kDa protein, molecular_function unknown, similarity to Ifm1p
26	'not included in iLL672'	YAL034C						1	C	2	YAL034C	FUN19	Function unknown now, biological_process unknown, molecular_function unknown, cellular_component unknown
27	'not included in iLL672'	YAL031C						1	C	3	YAL031C	FUN21	FUN21, biological_process unknown, molecular_function unknown, cellular_component unknown
28	'not included in iLL672'	YAL030W						1	C	4	YAL030W	SNC1	homolog of Snc2p, vesicle-associated membrane protein (synaptobrevin) homolog, forms a complex with Snc2p and Sec9p, endocytosis*, v-SNARE, Golgi-plasma membrane transport vesicle
29	'not included in iLL672'	YAL029C						1	C	5	YAL029C	MYO4, FUN22	myosin, mRNA localization, intracellular, microfilament motor, actin cap (sensu Saccharomyces)
30	'not included in iLL672'	YAL028W						1	C	6	YAL028W		biological_process unknown, molecular_function unknown, cellular_component unknown
31	'not included in iLL672'	YAL027W						1	C	7	YAL027W		biological_process unknown, molecular_function unknown,
32	'not included in iLL672'	YAL026C						1	C	8	YAL026C	DRS2, FUN38	Membrane-spanning Ca-ATPase (P-type),member of the cation transport (E1-E2) ATPases, post Golgi transport, adenosinetriphosphatase*, Golgi membrane
33	'part of iLL672'	YAL023C						1	C	9	YAL023C	PMT2, FUN25	dolichyl phosphate-D-mannose:protein O-D-mannosyltransferase, O-linked glycosylation, dolichyl-phosphate-mannose--protein mannosyltransferase, endoplasmic reticulum
34	'not included in iLL672'	YAL022C						1	C	10	YAL022C	FUN26	predicted membrane protein, biological_process unknown, molecular_function unknown,
35	'not included in iLL672'	YAL021C						1	C	11	YAL021C	CCR4, FUN27, NUT21	95 kDa containng leucine rich tandem repeats, transcriptional regulator
36	'not included in iLL672'	YAL020C						1	C	12	YAL020C	ATS1, FUN28	similarity to human RCC1 protein, microtubule-based process, molecular_function unknown, cell
37	'not included in iLL672'	YAL019W						1	D	1	YAL019W	FUN30	SNF2 protein family, biological_process unknown, molecular_function unknown,
38	'not included in iLL672'	YAL018C						1	D	2	YAL018C		3 transmembrane domains, biological_process unknown, molecular_function unknown,
39	'not included in iLL672'	YAL017W						1	D	3	YAL017W	FUN31	Serine threonine kinase, biological_process unknown, protein serine/threonine kinase, cellular_component unknown
40	'not included in iLL672'	YAL015C						1	D	4	YAL015C	NTG1, FUN33	DNA glycosylase, DNA repair, endonuclease*, nucleus*
41	'not included in iLL672'	YAL014C						1	D	5	YAL014C		biological_process unknown, molecular_function unknown,
42	'not included in iLL672'	YAL013W						1	D	6	YAL013W	DEP1, FUN54	regulation of phospholipid metabolism, phospholipid metabolism,
43	'not included in iLL672'	YAL011W						1	D	7	YAL011W		possible mitochondrial transit peptide, biological_process unknown, molecular_function unknown,
44	'not included in iLL672'	YAL010C						1	D	8	YAL010C	MDM10, FUN37	Mitochondrial outer membrane protein involved in mitochondrial morphology and inheritance, mitochondrion inheritance*, molecular_function unknown, mitochondrial outer membrane
45	'not included in iLL672'	YAL009W			0	0	0	1	D	9	YAL009W	SPO7	sporulation protein, meiosis, molecular_function unknown,
46	'not included in iLL672'	YAL008W						1	D	10	YAL008W	FUN14	biological_process unknown, molecular_function unknown, cellular_component unknown
47	'not included in iLL672'	YAL007C						1	D	11	YAL007C	ERP2	p24 protein involved in membrane trafficking,molecular_function unknown,
48	'not included in iLL672'	YAL004W						1	D	12	YAL004W		biological_process unknown, molecular_function unknown, cellular_component unknown
49	'not included in iLL672'	YAL005C						1	E	1	YAL005C	SSA1, YG100	Heat shock protein of HSP70 family, cytoplasmic, protein folding*, adenosinetriphosphatase*, nucleus*
50	'not included in iLL672'	YAL002W						1	E	2	YAL002W	VPS8, FUN15, VPT8	Vps8p is a membrane-associated hydrophilic protein which contains a C-terminal cysteine-rich region that conforms to the H2 variant of the RING finger Zn2+ binding motif.,molecular_function unknown,
51	'not included in iLL672'	YAR002W						1	E	3	YAR002W	NUP60	nuclear pore protein
52	'not included in iLL672'	YAR003W						1	E	4	YAR003W		beta transducin domain, biological_process unknown, molecular_function unknown,
53	'not included in iLL672'	YAR014C						1	E	5	YAR014C	BUD14	maximal growth, biological_process unknown, molecular_function unknown,
54	'part of iLL672'	YAR015W	0	0	0	0	0	1	E	6	YAR015W	ADE1	phosphoribosyl amino imidazolesuccinocarbozamide synthetase,phosphoribosylaminoimidazole-succinocarboxamide synthase,
55	'not included in iLL672'	YAR018C						1	E	7	YAR018C	KIN3, FUN52, NPK1	protein kinase, biological_process unknown, protein kinase,
56	'not included in iLL672'	YAR020C						1	E	8	YAR020C	PAU7	similar to Pau3, member of Pau1 family, biological_process unknown, molecular_function unknown,
57	'not included in iLL672'	YAR023C						1	E	9	YAR023C		membrane protein, biological_process unknown, molecular_function unknown,
58	'not included in iLL672'	YAR027W						1	E	10	YAR027W		membrane protein, biological_process unknown, molecular_function unknown,
59	'not included in iLL672'	YAR028W						1	E	11	YAR028W		membrane protein, biological_process unknown, molecular_function unknown,
60	'not included in iLL672'	YAR029W						1	E	12	YAR029W		membrane protein, biological_process unknown, molecular_function unknown,
61	'not included in iLL672'	YAR031W						1	F	1	YAR031W	PRM9	membrane protein, mating (sensu Saccharomyces), molecular_function unknown, integral membrane protein
62	'not included in iLL672'	YAR030C						1	F	2	YAR030C		biological_process unknown, molecular_function unknown,
63	'not included in iLL672'	YAR035W						1	F	3	YAR035W	YAT1	Outer carnitine acetyltransferase, mitochondrial,carnitine O-acetyltransferase,
64	'not included in iLL672'	YAR037W						1	F	4	YAR037W
65	'not included in iLL672'	YAR040C						1	F	5	YAR040C
66	'not included in iLL672'	YAR042W						1	F	6	YAR042W	SWH1	ankyrin repeat, biological_process unknown, molecular_function unknown,
67	'not included in iLL672'	YAR043C						1	F	7	YAR043C
68	'not included in iLL672'	YAR044W						1	F	8	YAR044W	OSH1	Shows homology to the human oxysterol binding protein (OSBP)
69	'not included in iLL672'	YAR047C						1	F	9	YAR047C		predicted nuclear targeting signal, biological_process unknown, molecular_function unknown,
70	'not included in iLL672'	YJL218W						1	F	10	YJL218W		biological_process unknown, molecular_function unknown,
71	'not included in iLL672'	YJL217W						1	F	11	YJL217W		biological_process unknown, molecular_function unknown,
72	'part of iLL672'	YJL216C						1	F	12	YJL216C		alpha-glucosidase
73	'not included in iLL672'	YJL215C						1	G	1	YJL215C		biological_process unknown, molecular_function unknown,
74	'part of iLL672'	YJL214W						1	G	2	YJL214W	HXT8	hexose permease, transport,
75	'not included in iLL672'	YJL212C						1	G	3	YJL212C	OPT1, HGT1	Oligopeptide transporter; Opt1p transports tetra- and pentapeptides, including the endogenous opioid pentapeptide leucine enkephalin., transport, oligopeptide transporter,
76	'not included in iLL672'	YJL210W						1	G	4	YJL210W	PEX2, CRT1, PAS5	CH3HC4 zinc-binding integral peroxisomal membrane protein, peroxisome organization and biogenesis, molecular_function unknown, cellular_component unknown
77	'not included in iLL672'	YJL211C						1	G	5	YJL211C		biological_process unknown, molecular_function unknown,
78	'not included in iLL672'	YJL209W			0	0	0	1	G	6	YJL209W	CBP1	involved in control of mRNA stablility,molecular_function unknown,
79	'not included in iLL672'	YJL208C						1	G	7	YJL208C	NUC1	mitochondrial nuclease, DNA recombination, endodeoxyribonuclease*, mitochondrial inner membrane
80	'not included in iLL672'	YJL207C						1	G	8	YJL207C		biological_process unknown,
81	'not included in iLL672'	YJL206C						1	G	9	YJL206C		biological_process unknown, molecular_function unknown,
82	'not included in iLL672'	YJL206C-A						1	G	10	YJL206C-A
83	'not included in iLL672'	YJL204C						1	G	11	YJL204C		function unknown, weak similarity to Tor2p
84	'not included in iLL672'	YJL201W						1	G	12	YJL201W	ECM25	(putative) involved in cell wall biogenesis,molecular_function unknown,
85	'part of iLL672'	YJL200C						1	H	1	YJL200C		aconitate hydratase
86	'not included in iLL672'	YJL199C						1	H	2	YJL199C		biological_process unknown, molecular_function unknown,
87	'not included in iLL672'	YJL198W						1	H	3	YJL198W		biological_process unknown, molecular_function unknown,
88	'not included in iLL672'	YJL197W						1	H	4	YJL197W	UBP12	ubiquitin carboxyl-terminal hydrolase, deubiquitylation, ubiquitin-specific protease, cellular_component unknown
89	'part of iLL672'	YJL196C						1	H	5	YJL196C	ELO1	Elongation enzyme 1, fatty acid metabolism,
90	'not included in iLL672'	YJL193W						1	H	6	YJL193W		biological_process unknown, molecular_function unknown,
91	'not included in iLL672'	YJL192C						1	H	7	YJL192C		biological_process unknown, molecular_function unknown,
92	'not included in iLL672'	YJL191W						1	H	8	YJL191W	RPS14B, CRY2	Ribosomal protein S14B (rp59B), protein biosynthesis*, structural protein of ribosome*, cytosolic small ribosomal (40S)-subunit
93	'not included in iLL672'	YJL190C						1	H	9	YJL190C	RPS22A, RPS24	Ribosomal protein S22A (S24A) (rp50) (YS22), protein biosynthesis, structural protein of ribosome, cytosolic small ribosomal (40S)-subunit
94	'not included in iLL672'	YJL189W						1	H	10	YJL189W	RPL39, PUB2, RPL46, SPB2	Ribosomal protein L39 (L46) (YL40), protein biosynthesis, structural protein of ribosome, cytosolic large ribosomal (60S)-subunit
95	'not included in iLL672'	YJL188C						1	H	11	YJL188C	BUD19	biological_process unknown, molecular_function unknown,
96	'not included in iLL672'	YJL187C						1	H	12	YJL187C	SWE1, WEE1	protein kinase homolog, cell cycle,
97	'not included in iLL672'	YJL186W						2	A	1	YJL186W	MNN5	putative Golgi alpha-1,2-mannosyltransferase, protein glycosylation,
98	'not included in iLL672'	YJL185C						2	A	2	YJL185C		biological_process unknown, molecular_function unknown,
99	'not included in iLL672'	YJL183W						2	A	3	YJL183W	MNN11	member of a cis Golgi complex that is involved in mannan synthesis, other complex members include Mnn10p, Hoc1p, Anp1p, Mnn9p
100	'not included in iLL672'	YJL181W						2	A	4	YJL181W		biological_process unknown, molecular_function unknown,
101	'not included in iLL672'	YJL182C						2	A	5	YJL182C		biological_process unknown, molecular_function unknown,
102	'not included in iLL672'	YJL180C			0	0	0	2	A	6	YJL180C	ATP12	involved F1F0-ATPase complex assembly, protein complex assembly, chaperone, mitochondrial matrix
103	'not included in iLL672'	YJL179W						2	A	7	YJL179W	PFD1	bovine prefoldin subunit 1 homolog, protein folding
104	'not included in iLL672'	YJL178C						2	A	8	YJL178C		biological_process unknown, molecular_function unknown,
105	'not included in iLL672'	YJL176C						2	A	9	YJL176C	SWI3, TYE2	transcription factor, chromatin modeling, non-specific RNA polymerase II transcription factor, nucleosome remodeling complex
106	'not included in iLL672'	YJL172W						2	A	10	YJL172W	CPS1	carboxypeptidase yscS,gly-X carboxypeptidase,
107	'not included in iLL672'	YJL171C						2	A	11	YJL171C		biological_process unknown, molecular_function unknown,
108	'not included in iLL672'	YJL170C						2	A	12	YJL170C	ASG7	An a-specific gene that is induced to a higher expression level by alpha factor, mating (sensu Saccharomyces), molecular_function unknown, cellular_component unknown
109	'not included in iLL672'	YJL169W						2	B	1	YJL169W		biological_process unknown, molecular_function unknown,
110	'not included in iLL672'	YJL168C						2	B	2	YJL168C	SET2, EZL1	transcription factor containing a SET domain
111	'part of iLL672'	YJL166W						2	B	3	YJL166W	QCR8, COR5	Ubiquinol cytochrome-c reductase subunit 8 (11 kDa protein),ubiquinol-cytochrome-c reductase,
112	'not included in iLL672'	YJL165C						2	B	4	YJL165C	HAL5	(putative) protein kinase
113	'not included in iLL672'	YJL164C						2	B	5	YJL164C	TPK1, PKA1, SRA3	putative catalytic subunit of cAMP-dependent protein kinase, protein phosphorylation*, protein serine/threonine kinase*, cytoplasm*
114	'not included in iLL672'	YJL163C						2	B	6	YJL163C		biological_process unknown, molecular_function unknown,
115	'not included in iLL672'	YJL162C						2	B	7	YJL162C		biological_process unknown, molecular_function unknown,
116	'not included in iLL672'	YJL161W						2	B	8	YJL161W		biological_process unknown, molecular_function unknown,
117	'not included in iLL672'	YJL159W						2	B	9	YJL159W	HSP150, CCW7, ORE1, PIR2	Heat shock protein, secretory glycoprotein, cell wall organization and biogenesis, cell wall structural protein, cell wall
118	'not included in iLL672'	YJL158C						2	B	10	YJL158C	CIS3, CCW11	Protein with homology to Hsp150p and Pir1p, Pir2p, and Pir3p, cell wall organization and biogenesis, cell wall structural protein, cell wall*
119	'not included in iLL672'	YJL157C						2	B	11	YJL157C	FAR1	Cdc28p kinase inhibitor, cell cycle arrest, cyclin-dependent protein kinase inhibitor, nucleus*
120	'part of iLL672'	YJL155C						2	B	12	YJL155C	FBP26	Fructose-2,6-biphosphatase,fructose-2,6-bisphosphate 2-phosphatase,
121	'not included in iLL672'	YJL154C						2	C	1	YJL154C	VPS35, GRD9, VPT7	retromer complex component
122	'part of iLL672'	YJL153C						2	C	2	YJL153C	INO1, APR1	L-myo-inositol-1-phosphate synthase,myo-inositol-1-phosphate synthase,
123	'not included in iLL672'	YJL152W						2	C	3	YJL152W		biological_process unknown, molecular_function unknown,
124	'not included in iLL672'	YJL151C						2	C	4	YJL151C		biological_process unknown, molecular_function unknown,
125	'not included in iLL672'	YJL150W						2	C	5	YJL150W		biological_process unknown, molecular_function unknown,
126	'not included in iLL672'	YJL149W						2	C	6	YJL149W		biological_process unknown, molecular_function unknown,
127	'not included in iLL672'	YJL148W						2	C	7	YJL148W	RPA34	unshared RNA polymerase I subunit, transcription from Pol I promoter, DNA-directed RNA polymerase I, DNA-directed RNA polymerase I
128	'not included in iLL672'	YJL147C						2	C	8	YJL147C		biological_process unknown, molecular_function unknown,
129	'not included in iLL672'	YJL146W						2	C	9	YJL146W	IDS2	(putative) involved in meiosis, meiosis, molecular_function unknown, cellular_component unknown
130	'not included in iLL672'	YJL145W						2	C	10	YJL145W		biological_process unknown, molecular_function unknown,
131	'not included in iLL672'	YJL144W						2	C	11	YJL144W		biological_process unknown, molecular_function unknown,
132	'not included in iLL672'	YJL142C						2	C	12	YJL142C		biological_process unknown, molecular_function unknown,
133	'not included in iLL672'	YJL140W						2	D	1	YJL140W	RPB4, CTF15	fourth-largest subunit of RNA polymerase II, transcription from Pol II promoter, DNA-directed RNA polymerase II, DNA-directed RNA polymerase II
134	'not included in iLL672'	YJL139C						2	D	2	YJL139C	YUR1	mannosyltransferase, N-linked glycosylation*, mannosyltransferase, Golgi apparatus
135	'not included in iLL672'	YJL138C						2	D	3	YJL138C	TIF2	translation initiation factor eIF4A, protein synthesis initiation*, translation initiation factor*, cytoplasm*
136	'not included in iLL672'	YJL135W						2	D	4	YJL135W		biological_process unknown, molecular_function unknown,
137	'part of iLL672'	YJL134W						2	D	5	YJL134W	LCB3, LBP1, YSR2	putative plasma membrane transporter capable of transporting sphingoid long chain bases into cells, sphingolipid metabolism,
138	'not included in iLL672'	YJL133W						2	D	6	YJL133W	MRS3	mitochondrial carrier protein, transport*, carrier, mitochondrion
139	'not included in iLL672'	YJL131C						2	D	7	YJL131C		biological_process unknown, molecular_function unknown,
140	'part of iLL672'	YJL130C						2	D	8	YJL130C	URA2	carbamoyl-phophate synthetase, aspartate transcarbamylase, and glutamine amidotransferase,aspartate carbamoyltransferase,
141	'not included in iLL672'	YJL129C						2	D	9	YJL129C	TRK1	180 kDa high affinity potassium transporter, transport,
142	'not included in iLL672'	YJL127C						2	D	10	YJL127C	SPT10, CRE1, SUD1	negative transcriptional regulator, chromatin modeling, molecular_function unknown, nucleus
143	'not included in iLL672'	YJL126W						2	D	11	YJL126W	NIT2	nitrilase superfamily member, biological_process unknown, molecular_function unknown, cellular_component unknown
144	'not included in iLL672'	YJL124C						2	D	12	YJL124C	LSM1, SPB8	involved in mRNA stablity
145	'not included in iLL672'	YJL123C						2	E	1	YJL123C		biological_process unknown, molecular_function unknown,
146	'not included in iLL672'	YJL122W						2	E	2	YJL122W		biological_process unknown, molecular_function unknown,
147	'not included in iLL672'	YJL120W						2	E	3	YJL120W		biological_process unknown, molecular_function unknown,
148	'part of iLL672'	YJL121C						2	E	4	YJL121C	RPE1, EPI1, POS18	D-ribulose-5-Phosphate 3-epimerase,ribulose-phosphate 3-epimerase,
149	'not included in iLL672'	YJL118W						2	E	5	YJL118W		biological_process unknown, molecular_function unknown,
150	'not included in iLL672'	YJL119C						2	E	6	YJL119C		biological_process unknown, molecular_function unknown,
151	'not included in iLL672'	YJL117W						2	E	7	YJL117W	PHO86	Putative inorganic phosphate transporter, transport,
152	'not included in iLL672'	YJL116C						2	E	8	YJL116C	NCA3	involved in regulating expression of F0F1 ATPase subunits
153	'not included in iLL672'	YJL115W						2	E	9	YJL115W	ASF1	involved in silencing, transcription,
154	'not included in iLL672'	YJL112W						2	E	10	YJL112W	MDV1, FIS2, GAG3	Mitochondrial DiVision, mitochondrial genome maintenance*, molecular_function unknown, mitochondrial outer membrane
155	'not included in iLL672'	YJL110C						2	E	11	YJL110C	GZF3, DEH1, NIL2	GATA zinc finger protein 3 homologous to Dal80 in structure and function,transcription factor,
156	'not included in iLL672'	YJL108C						2	E	12	YJL108C	PRM10	Pheromone-regulated Membrane Protein, mating (sensu Saccharomyces), molecular_function unknown, integral membrane protein
157	'not included in iLL672'	YJL107C						2	F	1	YJL107C		biological_process unknown, molecular_function unknown,
158	'not included in iLL672'	YJL106W						2	F	2	YJL106W	IME2	Serine Threonine protein kinase, positively regulated by IME1
159	'not included in iLL672'	YJL102W			0	0	0	2	F	3	YJL102W	MEF2	mitochondrial elongation factor G-like protein, protein synthesis elongation, translation elongation factor, mitochondrion
160	'part of iLL672'	YJL100W						2	F	4	YJL100W		biological_process unknown, molecular_function unknown,
161	'not included in iLL672'	YJL099W						2	F	5	YJL099W	CHS6, CSD3	involved in chitin biosynthesis
162	'not included in iLL672'	YJL098W						2	F	6	YJL098W	SAP185	Sit4p-associated protein, G1/S transition of mitotic cell cycle, protein serine/threonine phosphatase, cytoplasm
163	'not included in iLL672'	YJL096W			0	0	0	2	F	7	YJL096W	MRPL49	mitochondrial ribosomal protein of the large subunit, protein biosynthesis, structural protein of ribosome, mitochondrial large ribosomal-subunit
164	'not included in iLL672'	YJL095W						2	F	8	YJL095W	BCK1, LAS3, SAP3, SLK1, SSP31	MEKK serine threonine kinase, establishment of cell polarity (sensu Saccharomyces)*, MAP kinase kinase, cellular_component unknown
165	'not included in iLL672'	YJL093C						2	F	9	YJL093C	TOK1, DUK1, YKC1, YORK	outward-rectifier potassium channel, transport,
166	'not included in iLL672'	YJL092W						2	F	10	YJL092W	HPR5, RADH, RADH1, SRS2	DNA helicase, DNA repair, DNA helicase, nucleus
167	'not included in iLL672'	YJL089W						2	F	11	YJL089W	SIP4	shows homology to DNA binding domain of Gal4p, has a leucine zipper motif and acidic region; lexA-Sip4p activates transcription,transcription factor,
168	'part of iLL672'	YJL088W	0	0	0	0	0	2	F	12	YJL088W	ARG3	Ornithine carbamoyltransferase, arginine biosynthesis*, ornithine carbamoyltransferase, cytosol
169	'not included in iLL672'	YJL084C						2	G	1	YJL084C		biological_process unknown, molecular_function unknown,
170	'not included in iLL672'	YJL083W						2	G	2	YJL083W		biological_process unknown, molecular_function unknown,
171	'not included in iLL672'	YJL082W						2	G	3	YJL082W	IML2	Similar to Ykr018p,molecular_function unknown,
172	'not included in iLL672'	YJL080C						2	G	4	YJL080C	SCP160	May be required during cell division for faithful partitioning of the ER-nuclear envelope membranes, involved in control of mitotic chromsome transmission,molecular_function unknown,
173	'not included in iLL672'	YJL079C						2	G	5	YJL079C	PRY1	Similar to plant PR-1 class of pathogen related proteins, biological_process unknown, molecular_function unknown,
174	'not included in iLL672'	YJL077C						2	G	6	YJL077C	ICS3	Increased Copper Sensitivity,molecular_function unknown,
175	'not included in iLL672'	YJL075C						2	G	7	YJL075C		biological_process unknown, molecular_function unknown,
176	'not included in iLL672'	YJL073W						2	G	8	YJL073W	JEM1	ER chaperone
177	'part of iLL672'	YJL071W						2	G	9	YJL071W	ARG2, HRB574	Acetylglutamate Synthase, ornithine biosynthesis, amino acid N-acetyltransferase, mitochondrial matrix
178	'part of iLL672'	YJL068C						2	G	10	YJL068C
179	'not included in iLL672'	YJL067W						2	G	11	YJL067W		biological_process unknown, molecular_function unknown,
180	'not included in iLL672'	YJL066C						2	G	12	YJL066C	MPM1	biological_process unknown, molecular_function unknown,
181	'not included in iLL672'	YJL064W						2	H	1	YJL064W		biological_process unknown, molecular_function unknown,
182	'not included in iLL672'	YJL065C						2	H	2	YJL065C		biological_process unknown, molecular_function unknown,
183	'not included in iLL672'	YJL063C			0	0	0	2	H	3	YJL063C	MRPL8, HRD238, YML8	Mitochondrial ribosomal protein MRPL8 (YmL8) (E. coli L17), protein biosynthesis*, structural protein of ribosome, mitochondrial large ribosomal-subunit
184	'not included in iLL672'	YJL062W						2	H	4	YJL062W	LAS21, GPI7	putative membrane protein, a member of the major facilitator super family, biological_process unknown,
185	'not included in iLL672'	YJL060W						2	H	5	YJL060W		biological_process unknown, molecular_function unknown,
186	'not included in iLL672'	YJL059W						2	H	6	YJL059W	YHC3, BTN1	Homolog of human CLN3, biological_process unknown, molecular_function unknown,
187	'not included in iLL672'	YJL058C						2	H	7	YJL058C		biological_process unknown, molecular_function unknown,
188	'not included in iLL672'	YJL057C						2	H	8	YJL057C	IKS1	probable serine threonine kinase,protein kinase,
189	'not included in iLL672'	YJL056C						2	H	9	YJL056C	ZAP1	Metalloregulatory protein involved in zinc-responsive transcriptional regulation, transcription regulation from Pol II promoter*, specific RNA polymerase II transcription factor,
190	'not included in iLL672'	YJL055W						2	H	10	YJL055W		biological_process unknown, molecular_function unknown,
191	'not included in iLL672'	YJL053W						2	H	11	YJL053W	PEP8, GRD6, VPS26, VPT4	Vacuolar protein similar to mouse gene H<beta>58
192	'part of iLL672'	YJL052W						2	H	12	YJL052W	TDH1, GLD3	Glyceraldehyde-3-phosphate dehydrogenase 1, glycolysis*, glyceraldehyde 3-phosphate dehydrogenase (phosphorylating), cytosol*
193	'not included in iLL672'	YJL051W						3	A	1	YJL051W		biological_process unknown, molecular_function unknown,
194	'not included in iLL672'	YJL049W						3	A	2	YJL049W		biological_process unknown, molecular_function unknown,
195	'not included in iLL672'	YJL048C						3	A	3	YJL048C		biological_process unknown, molecular_function unknown,
196	'not included in iLL672'	YJL047C						3	A	4	YJL047C	RTT101	Regulator of Ty1 Transposition,molecular_function unknown,
197	'not included in iLL672'	YJL046W						3	A	5	YJL046W		biological_process unknown, molecular_function unknown,
198	'part of iLL672'	YJL045W						3	A	6	YJL045W
199	'not included in iLL672'	YJL044C						3	A	7	YJL044C	GYP6	GTPase-activating protein for Ypt6
200	'not included in iLL672'	YJL043W						3	A	8	YJL043W		biological_process unknown, molecular_function unknown,
201	'not included in iLL672'	YJL038C						3	A	9	YJL038C		biological_process unknown, molecular_function unknown,
202	'not included in iLL672'	YJL037W						3	A	10	YJL037W		biological_process unknown, molecular_function unknown,
203	'not included in iLL672'	YJL036W						3	A	11	YJL036W	SNX4	Sorting NeXin,molecular_function unknown,
204	'not included in iLL672'	YJL030W						3	A	12	YJL030W	MAD2	spindle checkpoint complex subunit, mitotic spindle checkpoint, molecular_function unknown, nucleus
205	'part of iLL672'	YJR073C						3	B	1	YJR073C
206	'not included in iLL672'	YJR075W						3	B	2	YJR075W
207	'part of iLL672'	YJR078W						3	B	3	YJR078W
208	'not included in iLL672'	YJR079W						3	B	4	YJR079W
209	'not included in iLL672'	YJR082C						3	B	5	YJR082C
210	'not included in iLL672'	YJR083C						3	B	6	YJR083C
211	'not included in iLL672'	YJR088C						3	B	7	YJR088C
212	'not included in iLL672'	YJR092W						3	B	8	YJR092W
213	'not included in iLL672'	YJR102C						3	B	9	YJR102C
214	'part of iLL672'	YJR103W						3	B	10	YJR103W
215	'part of iLL672'	YJR105W						3	B	11	YJR105W
216	'not included in iLL672'	YJR108W						3	B	12	YJR108W
217	'not included in iLL672'	YJR110W						3	C	1	YJR110W
218	'not included in iLL672'	YJR111C						3	C	2	YJR111C
219	'not included in iLL672'	YJR115W						3	C	3	YJR115W
220	'not included in iLL672'	YJR127C						3	C	4	YJR127C
221	'not included in iLL672'	YJR128W						3	C	5	YJR128W
222	'not included in iLL672'	YJR129C						3	C	6	YJR129C
223	'part of iLL672'	YJR130C						3	C	7	YJR130C
224	'not included in iLL672'	YJR135C						3	C	8	YJR135C
225	'part of iLL672'	YJR137C						3	C	9	YJR137C
226	'not included in iLL672'	YJR146W						3	C	10	YJR146W
227	'not included in iLL672'	YJR147W						3	C	11	YJR147W
228	'not included in iLL672'	YJR149W						3	C	12	YJR149W
229	'part of iLL672'	YJR152W						3	D	1	YJR152W
230	'not included in iLL672'	YJR154W						3	D	2	YJR154W
231	'not included in iLL672'	YLL001W						3	D	3	YLL001W
232	'not included in iLL672'	YLL002W						3	D	4	YLL002W
233	'not included in iLL672'	YLL005C						3	D	5	YLL005C
234	'not included in iLL672'	YLL006W						3	D	6	YLL006W
235	'not included in iLL672'	YLL009C						3	D	7	YLL009C
236	'not included in iLL672'	YLL010C						3	D	8	YLL010C
237	'not included in iLL672'	YLL012W						3	D	9	YLL012W
238	'not included in iLL672'	YLL013C						3	D	10	YLL013C
239	'not included in iLL672'	YLL014W						3	D	11	YLL014W
240	'not included in iLL672'	YLL015W						3	D	12	YLL015W
241	'not included in iLL672'	YLL016W						3	E	1	YLL016W
242	'not included in iLL672'	YLL017W						3	E	2	YLL017W
243	'not included in iLL672'	YLL019C						3	E	3	YLL019C
244	'not included in iLL672'	YLL020C						3	E	4	YLL020C
245	'not included in iLL672'	YLL021W						3	E	5	YLL021W
246	'not included in iLL672'	YLL023C						3	E	6	YLL023C
247	'not included in iLL672'	YLL024C						3	E	7	YLL024C
248	'not included in iLL672'	YLL025W						3	E	8	YLL025W
249	'not included in iLL672'	YLL026W						3	E	9	YLL026W
250	'not included in iLL672'	YLL027W						3	E	10	YLL027W
251	'not included in iLL672'	YLL028W						3	E	11	YLL028W
252	'not included in iLL672'	YLL029W						3	E	12	YLL029W
253	'not included in iLL672'	YLL032C						3	F	1	YLL032C
254	'not included in iLL672'	YLL033W						3	F	2	YLL033W
255	'not included in iLL672'	YLL038C						3	F	3	YLL038C
256	'not included in iLL672'	YLL039C						3	F	4	YLL039C
257	'not included in iLL672'	YLL040C						3	F	5	YLL040C
258	'part of iLL672'	YLL041C						3	F	6	YLL041C
259	'not included in iLL672'	YLL042C						3	F	7	YLL042C
260	'part of iLL672'	YLL043W						3	F	8	YLL043W
261	'not included in iLL672'	YLL045C						3	F	9	YLL045C
262	'not included in iLL672'	YLL046C						3	F	10	YLL046C
263	'not included in iLL672'	YLL047W						3	F	11	YLL047W
264	'not included in iLL672'	YLL051C						3	F	12	YLL051C
265	'not included in iLL672'	YLL052C						3	G	1	YLL052C
266	'not included in iLL672'	YLL053C						3	G	2	YLL053C
267	'not included in iLL672'	YLL054C						3	G	3	YLL054C
268	'not included in iLL672'	YLL055W						3	G	4	YLL055W
269	'not included in iLL672'	YLL056C						3	G	5	YLL056C
270	'not included in iLL672'	YLL057C						3	G	6	YLL057C
271	'not included in iLL672'	YLL058W						3	G	7	YLL058W
272	'not included in iLL672'	YLL060C						3	G	8	YLL060C
273	'not included in iLL672'	YLL061W						3	G	9	YLL061W
274	'part of iLL672'	YLL062C						3	G	10	YLL062C
275	'not included in iLL672'	YLL063C						3	G	11	YLL063C
276	'not included in iLL672'	YLR001C						3	G	12	YLR001C
277	'not included in iLL672'	YLR003C						3	H	1	YLR003C
278	'not included in iLL672'	YLR004C						3	H	2	YLR004C
279	'not included in iLL672'	YLR006C						3	H	3	YLR006C
280	'not included in iLL672'	YLR011W						3	H	4	YLR011W
281	'not included in iLL672'	YLR012C						3	H	5	YLR012C
282	'not included in iLL672'	YLR013W						3	H	6	YLR013W
283	'not included in iLL672'	YLR014C						3	H	7	YLR014C
284	'not included in iLL672'	YLR015W						3	H	8	YLR015W
285	'not included in iLL672'	YLR016C						3	H	9	YLR016C
286	'not included in iLL672'	YLR017W						3	H	10	YLR017W
287	'not included in iLL672'	YLR018C						3	H	11	YLR018C
288	'not included in iLL672'	YLR019W						3	H	12	YLR019W
289	'not included in iLL672'	YLR020C						4	A	1	YLR020C
290	'not included in iLL672'	YLR021W						4	A	2	YLR021W
291	'not included in iLL672'	YLR023C						4	A	3	YLR023C
292	'not included in iLL672'	YLR024C						4	A	4	YLR024C
293	'not included in iLL672'	YLR025W						4	A	5	YLR025W
294	'part of iLL672'	YLR027C						4	A	6	YLR027C
295	'part of iLL672'	YLR028C						4	A	7	YLR028C
296	'not included in iLL672'	YML037C						4	A	8	YML037C		biological_process unknown, molecular_function unknown,
297	'part of iLL672'	YML035C						4	A	9	YML035C	AMD1, AMD3	putative alpha-mannosidase,AMP deaminase,
298	'not included in iLL672'	YML034W						4	A	10	YML034W	SRC1	Spliced mRNA and Cell cycle regulated gene, biological_process unknown, molecular_function unknown,
299	'not included in iLL672'	YML035C-A						4	A	11	YML035C-A		biological_process unknown, molecular_function unknown,
300	'not included in iLL672'	YML033W						4	A	12	YML033W
301	'not included in iLL672'	YML032C						4	B	1	YML032C	RAD52	Required for X-ray damage repair and various types of intra-and interchromosomal mitotic recombination, including HO switching and plasmid exchange. Dispensable for premeiotic DNA synthesis, double strand breaks, synaptonemal complexes, and heteroduplex f
302	'not included in iLL672'	YML030W						4	B	2	YML030W		biological_process unknown, molecular_function unknown,
303	'not included in iLL672'	YML029W						4	B	3	YML029W		biological_process unknown, molecular_function unknown,
304	'part of iLL672'	YML028W						4	B	4	YML028W	TSA1	thioredoxin-peroxidase (TPx); reduces H2O2 and alkyl hydroperoxides with the use of hydrogens provided by thioredoxin, thioredoxin reductase, and NADPH, oxidative stress response,
305	'not included in iLL672'	YML026C						4	B	5	YML026C	RPS18B	Ribosomal protein S18B, protein biosynthesis, structural protein of ribosome, cytosolic small ribosomal (40S)-subunit
306	'not included in iLL672'	YML024W						4	B	6	YML024W	RPS17A, RP51A, RPL51A	Ribosomal protein S17A (rp51A), protein biosynthesis*, structural protein of ribosome, cytosolic small ribosomal (40S)-subunit
307	'not included in iLL672'	YML020W						4	B	7	YML020W		biological_process unknown, molecular_function unknown,
308	'not included in iLL672'	YML019W						4	B	8	YML019W	OST6	Putative new 37kDa subunit of N-oligosaccharyltransferase complex,dolichyl-diphosphooligosaccharide-protein glycosyltransferase,
309	'not included in iLL672'	YML018C						4	B	9	YML018C		biological_process unknown, molecular_function unknown,
310	'not included in iLL672'	YML017W						4	B	10	YML017W	PSP2, MRS15	(putative) involved in mRNA splicing,molecular_function unknown,
311	'not included in iLL672'	YML016C						4	B	11	YML016C	PPZ1	serine-threonine phosphatase Z,protein serine/threonine phosphatase,
312	'not included in iLL672'	YML014W						4	B	12	YML014W		biological_process unknown, molecular_function unknown,
313	'not included in iLL672'	YML013W						4	C	1	YML013W		biological_process unknown, molecular_function unknown,
314	'not included in iLL672'	YML013C-A						4	C	2	YML013C-A		biological_process unknown, molecular_function unknown,
315	'not included in iLL672'	YML012W						4	C	3	YML012W	ERV25	vesicle coat component
316	'not included in iLL672'	YML011C						4	C	4	YML011C		biological_process unknown, molecular_function unknown,
317	'not included in iLL672'	YML010W-A						4	C	5	YML010W-A		biological_process unknown, molecular_function unknown,
318	'not included in iLL672'	YML009c						4	C	6	YML009c	MRPL39, YML39	Mitochondrial ribosomal protein MRPL39 (YmL39), protein biosynthesis, structural protein of ribosome, mitochondrial large ribosomal-subunit
319	'part of iLL672'	YML008C						4	C	7	YML008C	ERG6, ISE1, LIS1, SED6	S-adenoslymethionine: delta 24-methyltransferase, ergosterol biosynthesis, delta(24)-sterol C-methyltransferase, endoplasmic reticulum*
320	'not included in iLL672'	YML007W						4	C	8	YML007W	YAP1, PAR1, SNQ3	jun-like transcription factor
321	'not included in iLL672'	YML006C						4	C	9	YML006C	GIS4	CAAX box containing protein, biological_process unknown, molecular_function unknown,
322	'not included in iLL672'	YML005W						4	C	10	YML005W		biological_process unknown, molecular_function unknown,
323	'part of iLL672'	YML004C						4	C	11	YML004C	GLO1	lactoylglutathione lyase (glyoxalase I),lactoylglutathione lyase,
324	'not included in iLL672'	YML003W						4	C	12	YML003W		biological_process unknown, molecular_function unknown,
325	'not included in iLL672'	YML002W						4	D	1	YML002W		biological_process unknown, molecular_function unknown,
326	'not included in iLL672'	YML001W						4	D	2	YML001W	YPT7, AST4, VAM4	GTP-binding protein, rab family, vacuole inheritance*, RAB small monomeric GTPase, Golgi-vacuole transport vesicle
327	'not included in iLL672'	YMR002W						4	D	3	YMR002W		biological_process unknown, molecular_function unknown,
328	'not included in iLL672'	YMR003W						4	D	4	YMR003W		biological_process unknown, molecular_function unknown,
329	'not included in iLL672'	YMR006C						4	D	5	YMR006C	PLB2	lysophospholipase phospholipase B,lysophospholipase,
330	'not included in iLL672'	YMR007W						4	D	6	YMR007W		biological_process unknown, molecular_function unknown,
331	'not included in iLL672'	YMR008C						4	D	7	YMR008C	PLB1	Phospholipase B (lypophospholipase),lysophospholipase,
332	'not included in iLL672'	YMR009W						4	D	8	YMR009W		biological_process unknown, molecular_function unknown,
333	'not included in iLL672'	YMR010W						4	D	9	YMR010W		biological_process unknown, molecular_function unknown,
334	'part of iLL672'	YMR011W						4	D	10	YMR011W	HXT2	high affinity hexose transporter-2, transport,
335	'not included in iLL672'	YMR012W						4	D	11	YMR012W	CLU1, TIF31	translation initiation factor eIF3 subunit, protein synthesis initiation*, translation initiation factor, ribosome*
336	'not included in iLL672'	YMR014W						4	D	12	YMR014W	BUD22	BUD site selection, biological_process unknown, molecular_function unknown,
337	'part of iLL672'	YMR015C						4	E	1	YMR015C	ERG5	cytochrome P450 involved in C-22 denaturation of the ergosterol side-chain, ergosterol biosynthesis, C-22 sterol desaturase, endoplasmic reticulum
338	'not included in iLL672'	YMR016C						4	E	2	YMR016C	SOK2	displays homologies to several transcription factors, biological_process unknown, molecular_function unknown,
339	'not included in iLL672'	YMR017W						4	E	3	YMR017W	SPO20, DBI9	DBF2 Interacting Protein; SNAP 25 homolog, non-selective vesicle fusion*, v-SNARE, prospore membrane
340	'not included in iLL672'	YMR018W						4	E	4	YMR018W		biological_process unknown, molecular_function unknown,
341	'not included in iLL672'	YMR019W						4	E	5	YMR019W	STB4	Binds Sin3p in two-hybrid assay, transcription,
342	'part of iLL672'	YMR020W						4	E	6	YMR020W	FMS1	Multicopy suppressor of fenpropimorph resistance (fen2 mutant), shows similarity to Candida albicans corticosteroid-binding protein CBP1,molecular_function unknown,
343	'not included in iLL672'	YMR021C			0		0	4	E	7	YMR021C	MAC1, CUA1	metal-binding transcriptional activator,transcription factor,
344	'not included in iLL672'	YMR022W						4	E	8	YMR022W	QRI8, UBC7	ubiquitin conjugating enzyme,ubiquitin--protein ligase,
345	'not included in iLL672'	YMR023C						4	E	9	YMR023C	MSS1, PET53	putative mitochondrial GTPase, protein biosynthesis, GTP binding, mitochondrion
346	'not included in iLL672'	YMR024W			0	0	0	4	E	10	YMR024W	MRPL3, YML3	Mitochondrial ribosomal protein MRPL3 (YmL3), protein biosynthesis, structural protein of ribosome, mitochondrial large ribosomal-subunit
347	'not included in iLL672'	YMR025W						4	E	11	YMR025W		biological_process unknown, molecular_function unknown,
348	'not included in iLL672'	YMR026C						4	E	12	YMR026C	PEX12, PAS11	C3HC4 zinc-binding integral peroxisomal membrane protein, peroxisome organization and biogenesis, molecular_function unknown, peroxisomal membrane
349	'not included in iLL672'	YMR027W						4	F	1	YMR027W	HRT2	High level expression reduced Ty3 Transposition,molecular_function unknown,
350	'not included in iLL672'	YMR029C						4	F	2	YMR029C		biological_process unknown, molecular_function unknown,
351	'not included in iLL672'	YMR030W						4	F	3	YMR030W		biological_process unknown, molecular_function unknown,
352	'not included in iLL672'	YMR031W-A						4	F	4	YMR031W-A		biological_process unknown, molecular_function unknown,
353	'not included in iLL672'	YMR031C						4	F	5	YMR031C		biological_process unknown, molecular_function unknown,
354	'not included in iLL672'	YMR032W						4	F	6	YMR032W	HOF1, CYK2	SH3 domain containing-protein, cytokinesis, cytoskeletal protein binding protein, cytokinetic ring (sensu Saccharomyces)
355	'not included in iLL672'	YMR034C						4	F	7	YMR034C		biological_process unknown, molecular_function unknown,
356	'not included in iLL672'	YMR035W						4	F	8	YMR035W	IMP2	mitochondrial inner membrane protease, mitochondrial processing, peptidase, mitochondrial membrane
357	'not included in iLL672'	YMR036C						4	F	9	YMR036C	MIH1	homolog of S. pombe cdc25,protein tyrosine phosphatase,
358	'not included in iLL672'	YMR039C						4	F	10	YMR039C	SUB1, TSP1	transcriptional coactivator, transcription,
359	'not included in iLL672'	YMR040W						4	F	11	YMR040W		biological_process unknown, molecular_function unknown,
360	'not included in iLL672'	YMR041C						4	F	12	YMR041C		biological_process unknown, molecular_function unknown,
361	'not included in iLL672'	YMR042W						4	G	1	YMR042W	ARG80, ARGR1	transcription factor, arginine metabolism, transcription factor,
362	'not included in iLL672'	YMR044W						4	G	2	YMR044W	IOC4	ISWI One Complex, biological_process unknown, molecular_function unknown,
363	'not included in iLL672'	YMR140W						4	G	3	YMR140W		biological_process unknown, molecular_function unknown,
364	'not included in iLL672'	YMR141C						4	G	4	YMR141C		biological_process unknown, molecular_function unknown,
365	'not included in iLL672'	YMR143W						4	G	5	YMR143W	RPS16A	Ribosomal protein S16A (rp61R), protein biosynthesis, structural protein of ribosome, cytosolic small ribosomal (40S)-subunit
366	'not included in iLL672'	YMR144W						4	G	6	YMR144W		biological_process unknown, molecular_function unknown,
367	'part of iLL672'	YMR145C						4	G	7	YMR145C		biological_process unknown, molecular_function unknown,
368	'not included in iLL672'	YMR147W						4	G	8	YMR147W		biological_process unknown, molecular_function unknown,
369	'not included in iLL672'	YMR148W						4	G	9	YMR148W		biological_process unknown, molecular_function unknown,
370	'not included in iLL672'	YMR151W			0	0	0	4	G	10	YMR151W	YIM2	biological_process unknown, molecular_function unknown,
371	'not included in iLL672'	YMR150C			0	0	0	4	G	11	YMR150C	IMP1, PET-TS2858	Inner membrane protease (mitochondrial protein), mitochondrial processing, peptidase, mitochondrial membrane
372	'not included in iLL672'	YMR152W						4	G	12	YMR152W	YIM1	Mitochondrial inner membrane protease, similar to E. coli leader peptidase, mitochondrial processing, peptidase, mitochondrial inner membrane*
373	'not included in iLL672'	YMR153W						4	H	1	YMR153W	NUP53	Component of karyopherin docking complex of the nuclear pore complex, mRNA-nucleus export*, structural protein, nuclear pore
374	'not included in iLL672'	YMR153C-A						4	H	2	YMR153C-A		biological_process unknown, molecular_function unknown,
375	'not included in iLL672'	YMR155W						4	H	3	YMR155W		biological_process unknown, molecular_function unknown,
376	'not included in iLL672'	YMR156C						4	H	4	YMR156C	TPP1	DNA 3' phosphatase, biological_process unknown, molecular_function unknown, cellular_component unknown
377	'not included in iLL672'	YMR157C						4	H	5	YMR157C		biological_process unknown, molecular_function unknown,
378	'not included in iLL672'	YMR158W-A						4	H	6	YMR158W-A		biological_process unknown, molecular_function unknown,
379	'not included in iLL672'	YMR159C						4	H	7	YMR159C	APG16, SAP18	Apg16p, autophagy, molecular_function unknown, membrane fraction
380	'not included in iLL672'	YMR161W						4	H	8	YMR161W	HLJ1	similar to E. coli DnaJ, biological_process unknown, molecular_function unknown,
381	'not included in iLL672'	YMR162C						4	H	9	YMR162C		biological_process unknown, molecular_function unknown,
382	'not included in iLL672'	YMR163C						4	H	10	YMR163C		biological_process unknown, molecular_function unknown,
383	'not included in iLL672'	YMR164C						4	H	11	YMR164C	MSS11	Predicted 758 amino acid polypeptide with poly-glutamine and poly-asparagine domains
384	'not included in iLL672'	YMR166C						4	H	12	YMR166C		biological_process unknown, molecular_function unknown,
385	'not included in iLL672'	YMR167W						5	A	1	YMR167W	MLH1, PMS2	MutL homolog, forms a complex with Pms1p and Msh2p to repair mismatched DNA, DNA repair,
386	'not included in iLL672'	YMR169c						5	A	2	YMR169c	ALD3	aldehyde dehydrogenase, stress response, aldehyde dehydrogenase, cytoplasm
387	'part of iLL672'	YMR170C						5	A	3	YMR170C	ALD2	Cytosolic aldeyhde dehydrogenase, amino acid and derivative metabolism, aldehyde dehydrogenase, cytoplasm
388	'not included in iLL672'	YMR172C-A						5	A	4	YMR172C-A		biological_process unknown, molecular_function unknown,
389	'not included in iLL672'	YMR173W-A						5	A	5	YMR173W-A		biological_process unknown, molecular_function unknown,
390	'not included in iLL672'	YMR174c						5	A	6	YMR174c	PAI3	Cytoplasmic inhibitor of proteinase Pep4p, vacuolar protein degradation, proteinase inhibitor, cytoplasm
391	'not included in iLL672'	YMR175w						5	A	7	YMR175w	SIP18	Salt-Induced Protein of 18 kDa, biological_process unknown,
392	'not included in iLL672'	YMR176W						5	A	8	YMR176W	ECM5	(putative) involved in cell wall biogenesis,molecular_function unknown,
393	'not included in iLL672'	YMR177W						5	A	9	YMR177W	MMT1	(putative) mitochondrial metal transporter
394	'not included in iLL672'	YMR178W						5	A	10	YMR178W		biological_process unknown, molecular_function unknown,
395	'not included in iLL672'	YMR179W						5	A	11	YMR179W	SPT21	non-specific DNA binding protein, transcription,
396	'not included in iLL672'	YMR180C						5	A	12	YMR180C	CTL1	RNA triphosphatase, biological_process unknown,
397	'not included in iLL672'	YMR182C						5	B	1	YMR182C	RGM1	Putative transcriptional repressor with proline-rich zinc fingers, transcription,
398	'not included in iLL672'	YMR183C						5	B	2	YMR183C	SSO2	post-Golgi t-SNARE, non-selective vesicle fusion*, t-SNARE, integral plasma membrane protein
399	'not included in iLL672'	YMR184W			0	0	0	5	B	3	YMR184W		biological_process unknown, molecular_function unknown,
400	'not included in iLL672'	YMR185W						5	B	4	YMR185W
401	'not included in iLL672'	YMR186W						5	B	5	YMR186W	HSC82	constitutively expressed heat shock protein, stress response*, chaperone*, cellular_component unknown
402	'not included in iLL672'	YMR187C						5	B	6	YMR187C		biological_process unknown, molecular_function unknown,
403	'not included in iLL672'	YMR188C						5	B	7	YMR188C		biological_process unknown, molecular_function unknown,
404	'not included in iLL672'	YMR189W						5	B	8	YMR189W	GCV2, GSD2	Glycine decarboxylase complex (P-subunit), glycine synthase (P-subunit), Glycine cleavage system (P-subunit),glycine dehydrogenase (decarboxylating),
405	'not included in iLL672'	YMR190C						5	B	9	YMR190C	SGS1	has DNA helicase signature motifs
406	'not included in iLL672'	YMR191W						5	B	10	YMR191W		biological_process unknown, molecular_function unknown,
407	'not included in iLL672'	YMR192W						5	B	11	YMR192W		biological_process unknown, molecular_function unknown,
408	'not included in iLL672'	YMR193W			0	0	0	5	B	12	YMR193W	MRPL24, YML14, YML24	Mitochondrial ribosomal protein MRPL24 (YmL24), protein biosynthesis, structural protein of ribosome, mitochondrial large ribosomal-subunit
409	'not included in iLL672'	YMR194W						5	C	1	YMR194W	RPL36A, RPL39B	Ribosomal protein L36A (L39) (YL39), protein biosynthesis, structural protein of ribosome*, cytosolic large ribosomal (60S)-subunit
410	'not included in iLL672'	YMR193C-A						5	C	2	YMR193C-A		biological_process unknown, molecular_function unknown,
411	'not included in iLL672'	YMR195W						5	C	3	YMR195W	ICY1	interacting with the cytoskeleton,molecular_function unknown,
412	'not included in iLL672'	YMR196W						5	C	4	YMR196W		biological_process unknown, molecular_function unknown,
413	'not included in iLL672'	YMR198W						5	C	5	YMR198W	CIK1	spindle pole body associated protein, mitotic chromosome segregation*, microtubule motor, cytoplasmic microtubule*
414	'not included in iLL672'	YMR199W						5	C	6	YMR199W	CLN1	G(sub)1 cyclin, G1/S transition of mitotic cell cycle*, G1/S-specific cyclin, cellular_component unknown
415	'not included in iLL672'	YMR201C						5	C	7	YMR201C	RAD14	human xeroderma pigmentosum group A DNA repair gene homolog
416	'part of iLL672'	YMR202W						5	C	8	YMR202W	ERG2	C-8 sterol isomerase, ergosterol biosynthesis, C-8 sterol isomerase, endoplasmic reticulum
417	'not included in iLL672'	YMR204C						5	C	9	YMR204C		biological_process unknown, molecular_function unknown,
418	'part of iLL672'	YMR205C						5	C	10	YMR205C	PFK2	phosphofructokinase beta subunit, glycolysis, 6-phosphofructokinase, 6-phosphofructokinase
419	'not included in iLL672'	YMR206W						5	C	11	YMR206W		biological_process unknown, molecular_function unknown,
420	'not included in iLL672'	YMR207C						5	C	12	YMR207C	HFA1	Similar to acetyl-coenzyme A carboxylase, biological_process unknown, molecular_function unknown,
421	'not included in iLL672'	YMR210W						5	D	1	YMR210W		biological_process unknown, molecular_function unknown,
422	'not included in iLL672'	YMR214W						5	D	2	YMR214W	SCJ1	dnaJ homolog, biological_process unknown, molecular_function unknown,
423	'not included in iLL672'	YMR215W						5	D	3	YMR215W		biological_process unknown, molecular_function unknown,
424	'not included in iLL672'	YMR216C						5	D	4	YMR216C	SKY1	Serine Protein Kinase, biological_process unknown, protein kinase,
425	'not included in iLL672'	YMR219W						5	D	5	YMR219W	ESC1	involved in silencing,molecular_function unknown,
426	'not included in iLL672'	YMR221C						5	D	6	YMR221C		biological_process unknown,
427	'not included in iLL672'	YMR222C						5	D	7	YMR222C		biological_process unknown, molecular_function unknown,
428	'not included in iLL672'	YMR223W						5	D	8	YMR223W	UBP8	putative deubiquitinating enzyme, deubiquitylation, ubiquitin-specific protease, cellular_component unknown
429	'not included in iLL672'	YMR224C						5	D	9	YMR224C	MRE11, RAD58, XRS4	localizes to discrete sites in rad50s mutants. Mre11p, Rad50p, Mer2p and Xrs2p function in a complex by immunoprecipitation and two-hybrid analyses; mutations in these genes have similar phenotypes. mRNA is induced in meiosis, DNA repair*, endonuclease, n
430	'not included in iLL672'	YMR225C						5	D	10	YMR225C	MRPL44, YMR44	Mitochondrial ribosomal protein MRPL44 (YmL44), protein biosynthesis, structural protein of ribosome, mitochondrial large ribosomal-subunit
431	'not included in iLL672'	YMR226C						5	D	11	YMR226C		biological_process unknown, molecular_function unknown,
432	'not included in iLL672'	YMR228W			0	0	0	5	D	12	YMR228W	MTF1	Mitochondrial RNA polymerase specificity factor, transcription from mitochondrial promoter, transcription factor, mitochondrial matrix
433	'not included in iLL672'	YMR230W						5	E	1	YMR230W	RPS10B	Ribosomal protein S10B, protein biosynthesis, structural protein of ribosome, cytosolic small ribosomal (40S)-subunit
434	'not included in iLL672'	YMR231W			0		0	5	E	2	YMR231W	PEP5, END1, VAM1, VPL9, VPS11	peripheral vaculor membrane protein; putative Zn-finger protein,molecular_function unknown,
435	'not included in iLL672'	YMR232W						5	E	3	YMR232W	FUS2	involved in cell fusion
436	'not included in iLL672'	YMR233W						5	E	4	YMR233W		biological_process unknown, molecular_function unknown,
437	'not included in iLL672'	YMR234W						5	E	5	YMR234W	RNH1	ribonuclease H, cell wall organization and biogenesis*, ribonuclease H, cell
438	'not included in iLL672'	YMR237W						5	E	6	YMR237W		biological_process unknown, molecular_function unknown,
439	'not included in iLL672'	YMR238W						5	E	7	YMR238W	DFG5	involved in pseudohyphal growth, pseudohyphal growth, molecular_function unknown,
440	'not included in iLL672'	YMR241W						5	E	8	YMR241W	YHM2	DNA-binding protein, mtDNA stabilizing protein, mitochondrial inner membrane protein with low homology to RIM2, biological_process unknown,
441	'not included in iLL672'	YMR242C						5	E	9	YMR242C	RPL20A, RPL18A2	Ribosomal protein L20A (L18A), protein biosynthesis, structural protein of ribosome, cytosolic large ribosomal (60S)-subunit
442	'not included in iLL672'	YMR243C						5	E	10	YMR243C	ZRC1, OSR1	involved in zinc and cadmium ion homeostasis, zinc ion transport*, di-, tri-valent inorganic cation transporter*, vacuole
443	'not included in iLL672'	YMR244W						5	E	11	YMR244W		biological_process unknown, molecular_function unknown,
444	'not included in iLL672'	YMR245W						5	E	12	YMR245W		biological_process unknown, molecular_function unknown,
445	'not included in iLL672'	YMR244C-A						5	F	1	YMR244C-A		biological_process unknown, molecular_function unknown,
446	'not included in iLL672'	YMR246W						5	F	2	YMR246W	FAA4	long-chain fatty acid--CoA ligase and synthetase 4,long-chain-fatty-acid-CoA-ligase,
447	'not included in iLL672'	YMR247C						5	F	3	YMR247C		biological_process unknown, molecular_function unknown,
448	'part of iLL672'	YMR250W						5	F	4	YMR250W	GAD1	glutamate decarboxylase, amino acid metabolism, glutamate decarboxylase, cellular_component unknown
449	'not included in iLL672'	YMR251W						5	F	5	YMR251W		biological_process unknown, molecular_function unknown,
450	'not included in iLL672'	YMR251W-A						5	F	6	YMR251W-A	HOR7	hyperosmolarity-responsive gene, stress response, molecular_function unknown, membrane fraction
451	'not included in iLL672'	YMR252C						5	F	7	YMR252C		biological_process unknown, molecular_function unknown,
452	'not included in iLL672'	YMR253C						5	F	8	YMR253C		biological_process unknown,
453	'not included in iLL672'	YMR254C						5	F	9	YMR254C		biological_process unknown, molecular_function unknown,
454	'not included in iLL672'	YMR255W						5	F	10	YMR255W	GFD1	GREAT for FULL DEAD box protein activity, mRNA-nucleus export, molecular_function unknown, cytoplasm*
455	'part of iLL672'	YMR256C			0	0	0	5	F	11	YMR256C	COX7	subunit VII of cytochrome c oxidase,cytochrome-c oxidase,
456	'not included in iLL672'	YMR257C			0	0	0	5	F	12	YMR257C	PET111	translational activator of cytochrome c oxidase subunit II, protein biosynthesis, molecular_function unknown, mitochondrial inner membrane
457	'not included in iLL672'	YMR258C						5	G	1	YMR258C		biological_process unknown, molecular_function unknown,
458	'not included in iLL672'	YMR259C						5	G	2	YMR259C		biological_process unknown, molecular_function unknown,
459	'not included in iLL672'	YMR261C						5	G	3	YMR261C	TPS3	115 kD regulatory subunit of trehalose-6-phosphate synthase phosphatase complex,alpha,alpha-trehalose-phosphate synthase (UDP-forming),
460	'not included in iLL672'	YMR262W						5	G	4	YMR262W		biological_process unknown, molecular_function unknown,
461	'not included in iLL672'	YMR263W						5	G	5	YMR263W	SAP30	biological_process unknown, molecular_function unknown,
462	'not included in iLL672'	YMR264W						5	G	6	YMR264W	CUE1	Ubc7p binding and recruitment protein
463	'not included in iLL672'	YMR265C						5	G	7	YMR265C		biological_process unknown, molecular_function unknown,
464	'not included in iLL672'	YMR266W						5	G	8	YMR266W	RSN1	biological_process unknown, molecular_function unknown,
465	'part of iLL672'	YMR267W			0	0	0	5	G	9	YMR267W	PPA2, IPP2	mitochondrial inorganic pyrophosphatase, respiration, inorganic diphosphatase, mitochondrion
466	'not included in iLL672'	YMR269W						5	G	10	YMR269W		biological_process unknown, molecular_function unknown,
467	'part of iLL672'	YMR272C						5	G	11	YMR272C	SCS7, FAH1	desaturase hydroxylase enzyme, fatty acid metabolism,
468	'not included in iLL672'	YMR273C						5	G	12	YMR273C	ZDS1, CES1, CKM1, NRC1	peripheral plasma membrane protein, establishment of cell polarity (sensu Saccharomyces),bud tip
469	'not included in iLL672'	YMR274C						5	H	1	YMR274C	RCE1	protease, acts on Ras and a-factor C-termini
470	'not included in iLL672'	YMR275C						5	H	2	YMR275C	BUL1, DAG1, RDS1	Rsp5p ubiquitin ligase binding protein, polyubiquitylation*, molecular_function unknown, plasma membrane
471	'not included in iLL672'	YMR276W						5	H	3	YMR276W	DSK2	ubiquitin-like protein, spindle pole body duplication (sensu Saccharomyces), protein degradation tagging, nucleus
472	'not included in iLL672'	YMR278W						5	H	4	YMR278W		biological_process unknown, molecular_function unknown,
473	'not included in iLL672'	YMR280C						5	H	5	YMR280C	CAT8, DIL1, MSP8	Zinc-cluster protein involved in activating gluconeogenic genes; related to Gal4p, gluconeogenesis, transcription factor,
474	'not included in iLL672'	YMR282C			0	0	0	5	H	6	YMR282C	AEP2, ATP13	basic, hydrophilic 67.5 kDa protein, protein biosynthesis, molecular_function unknown, mitochondrion
475	'not included in iLL672'	YMR283C						5	H	7	YMR283C	RIT1	Initiator methionine tRNA 2'-O-ribosyl phosphate transferase, tRNA processing,
476	'not included in iLL672'	YMR284W						5	H	8	YMR284W	YKU70, HDF1, NES24	DNA binding protein, DNA repair,
477	'not included in iLL672'	YMR285C						5	H	9	YMR285C	NGL2	biological_process unknown, molecular_function unknown, cellular_component unknown
478	'not included in iLL672'	YMR286W			0	0	0	5	H	10	YMR286W	MRPL33, YML33	Mitochondrial ribosomal protein MRPL33 (YmL33) (E. coli L30), protein biosynthesis, structural protein of ribosome, mitochondrial large ribosomal-subunit
479	'not included in iLL672'	YMR287C			0	0	0	5	H	11	YMR287C	MSU1, DSS1	component of 3'-5'exonuclease complex
480	'part of iLL672'	YMR289W						5	H	12	YMR289W		biological_process unknown, molecular_function unknown,
481	'not included in iLL672'	YMR291W						6	A	1	YMR291W		biological_process unknown, molecular_function unknown,
482	'not included in iLL672'	YMR292W						6	A	2	YMR292W	GOT1	membrane protein,molecular_function unknown,
483	'not included in iLL672'	YMR293C						6	A	3	YMR293C		amidase
484	'not included in iLL672'	YMR294W						6	A	4	YMR294W	JNM1, INS1, PAC3	Coiled-coil domain protein required for proper nuclear migration during mitosis (but not during conjugation), mitotic anaphase B, structural protein of cytoskeleton, dynactin complex
485	'not included in iLL672'	YMR294W-A						6	A	5	YMR294W-A		biological_process unknown, molecular_function unknown,
486	'not included in iLL672'	YMR295C						6	A	6	YMR295C		biological_process unknown, molecular_function unknown,
487	'not included in iLL672'	YMR297W						6	A	7	YMR297W	PRC1, LBC1	carboxypeptidase Y (proteinase C),carboxypeptidase C,
488	'not included in iLL672'	YMR299C						6	A	8	YMR299C		biological_process unknown, molecular_function unknown,
489	'part of iLL672'	YMR300C	0	0	0	0	0	6	A	9	YMR300C	ADE4	phosphoribosylpyrophosphate amidotransferase,amidophosphoribosyltransferase,
490	'not included in iLL672'	YMR302C						6	A	10	YMR302C	PRP12, RNA12, YME2	Integral membrane mitochondrial protein, rRNA processing*, exonuclease, mitochondrial inner membrane
491	'part of iLL672'	YMR303C						6	A	11	YMR303C	ADH2, ADR2	alcohol dehydrogenase II, glycolysis, acylglycerone-phosphate reductase,
492	'not included in iLL672'	YMR304W						6	A	12	YMR304W	UBP15	putative deubiquitinating enzyme, deubiquitylation, ubiquitin-specific protease, cellular_component unknown
493	'not included in iLL672'	YMR304C-A						6	B	1	YMR304C-A		biological_process unknown, molecular_function unknown,
494	'not included in iLL672'	YMR305C						6	B	2	YMR305C	SCW10	soluble cell wall protein
495	'not included in iLL672'	YMR306C-A						6	B	3	YMR306C-A		biological_process unknown, molecular_function unknown,
496	'not included in iLL672'	YMR307W						6	B	4	YMR307W	GAS1, CWH52, GGP1	cell surface glycoprotein 115-120 kDa, biological_process unknown,
497	'not included in iLL672'	YMR310C						6	B	5	YMR310C		biological_process unknown, molecular_function unknown,
498	'not included in iLL672'	YNL339C						6	B	6	YNL339C	YRF1, YRF1, YRF1-1, YRF1-2, YRF1-3	Y'-helicase protein 1, biological_process unknown,
499	'not included in iLL672'	YNL338W						6	B	7	YNL338W		biological_process unknown, molecular_function unknown,
500	'not included in iLL672'	YNL336W						6	B	8	YNL336W	COS1	similar to subtelomerically-encoded proteins, biological_process unknown, molecular_function unknown,
501	'not included in iLL672'	YNL335W						6	B	9	YNL335W		biological_process unknown, molecular_function unknown,
502	'not included in iLL672'	YNL334C						6	B	10	YNL334C	SNO2	Induced in stationary phase, biological_process unknown, molecular_function unknown,
503	'not included in iLL672'	YNL333W						6	B	11	YNL333W	SNZ2	member of the stationary phase-induced gene family, biological_process unknown, molecular_function unknown,
504	'not included in iLL672'	YNL332W						6	B	12	YNL332W	THI12	Involved in pyrimidine biosynthesis, vitamin B1 biosynthesis, molecular_function unknown, cellular_component unknown
505	'not included in iLL672'	YNL330C						6	C	1	YNL330C	RPD3, REC3, SDI2, SDS6	histone deacetylase, chromatin architecture*, histone deacetylase, histone deacetylase complex
506	'not included in iLL672'	YNL329C						6	C	2	YNL329C	PEX6, PAS8	Member of the AAA-protein family that includes NSFp and PEX1p, peroxisome organization and biogenesis, adenosinetriphosphatase, peroxisome
507	'not included in iLL672'	YNL328C						6	C	3	YNL328C	MDJ2	Mitochindrial chaperonin, protein folding, molecular_function unknown, mitochondrial inner membrane
508	'not included in iLL672'	YNL327W						6	C	4	YNL327W	EGT2	Cell wall protein. Putatively involved in glucan metabolism, cell cycle, molecular_function unknown,
509	'not included in iLL672'	YNL326C						6	C	5	YNL326C		biological_process unknown, molecular_function unknown,
510	'not included in iLL672'	YNL324W						6	C	6	YNL324W		biological_process unknown, molecular_function unknown,
511	'not included in iLL672'	YNL325C						6	C	7	YNL325C	FIG4	Homologous to the ATP ADP exchanger Sac1p,molecular_function unknown,
512	'not included in iLL672'	YNL323W						6	C	8	YNL323W	LEM3, BRE3	cell surface receptor linked signal transduction, molecular_function unknown, integral membrane protein
513	'not included in iLL672'	YNL322C						6	C	9	YNL322C	KRE1	putatively involved in side-chain addition to beta-1,6-glucan
514	'not included in iLL672'	YNL321W						6	C	10	YNL321W		biological_process unknown, molecular_function unknown,
515	'not included in iLL672'	YNL320W						6	C	11	YNL320W		biological_process unknown, molecular_function unknown,
516	'not included in iLL672'	YNL319W						6	C	12	YNL319W		biological_process unknown, molecular_function unknown,
517	'part of iLL672'	YNL318C						6	D	1	YNL318C	HXT14	Member of the hexose transporter family, transport,
518	'not included in iLL672'	YNL314W						6	D	2	YNL314W	DAL82	positive regulator of allophanate inducible genes, transcription,
519	'not included in iLL672'	YNL311C						6	D	3	YNL311C		biological_process unknown, molecular_function unknown,
520	'not included in iLL672'	YNL309W						6	D	4	YNL309W	STB1	Interacts with the putative transcription factor Sin3p, biological_process unknown,
521	'not included in iLL672'	YNL307C						6	D	5	YNL307C	MCK1	43.1 kDa Serine threonine tyrosine protein kinase, protein phosphorylation*, protein threonine/tyrosine kinase, soluble fraction
522	'not included in iLL672'	YNL305C						6	D	6	YNL305C		biological_process unknown, molecular_function unknown,
523	'not included in iLL672'	YNL304W						6	D	7	YNL304W	YPT11	similar to Ypt1 and other Ras-like GTP-binding proteins,molecular_function unknown,
524	'not included in iLL672'	YNL303W						6	D	8	YNL303W		biological_process unknown, molecular_function unknown,
525	'not included in iLL672'	YNL302C						6	D	9	YNL302C	RPS19B, RP55B	Ribosomal protein S19B (rp55B) (S16aB) (YS16B), protein biosynthesis, structural protein of ribosome, cytosolic small ribosomal (40S)-subunit
526	'not included in iLL672'	YNL301C						6	D	10	YNL301C	RPL18B, RP28B	Ribosomal protein L18B (rp28B), protein biosynthesis, structural protein of ribosome, cytosolic large ribosomal (60S)-subunit
527	'not included in iLL672'	YNL299W						6	D	11	YNL299W	TRF5	exhibits homology to Trf4p and Top1p, sister chromatid cohesion, DNA-directed DNA polymerase, nucleus
528	'not included in iLL672'	YNL298W						6	D	12	YNL298W	CLA4, ERC10	protein kinase, homologous to Ste20p, interacts with CDC42, establishment of cell polarity (sensu Saccharomyces)*, protein serine/threonine kinase, actin cap (sensu Saccharomyces)
529	'not included in iLL672'	YNL296W						6	E	1	YNL296W	KRE25	biological_process unknown, molecular_function unknown,
530	'not included in iLL672'	YNL297C						6	E	2	YNL297C	MON2	molecular_function unknown
531	'not included in iLL672'	YNL295W						6	E	3	YNL295W		biological_process unknown, molecular_function unknown,
532	'not included in iLL672'	YNL294C						6	E	4	YNL294C		biological_process unknown, molecular_function unknown,
533	'not included in iLL672'	YNL293W						6	E	5	YNL293W	MSB3, GYP3	Multicopy Suppressor of Bud Emergence, actin filament organization*, RAB GTPase activator, bud tip*
534	'not included in iLL672'	YNL292W						6	E	6	YNL292W	PUS4	Pseudouridine synthase,pseudouridylate synthase,
535	'not included in iLL672'	YNL291C						6	E	7	YNL291C	MID1	N-glycosylated integral plasma membrane protein, transport,
536	'not included in iLL672'	YNL289W						6	E	8	YNL289W	PCL1, HCS26	G(sub)1 cyclin that associates with PHO85, cell cycle,
537	'not included in iLL672'	YNL288W						6	E	9	YNL288W	CAF40	CCR4 associated factor 40 kDa
538	'not included in iLL672'	YNL286W						6	E	10	YNL286W	CUS2	Contains two RNA recognition (RRM) domains,molecular_function unknown,
539	'not included in iLL672'	YNL285W						6	E	11	YNL285W		biological_process unknown, molecular_function unknown,
540	'not included in iLL672'	YNL283C						6	E	12	YNL283C	WSC2	Putative integral membrane protein containing novel cysteine motif. Similarity to SLG1 (WSC1), WSC3 and WSC4, cell wall organization and biogenesis*, molecular_function unknown, membrane fraction
541	'not included in iLL672'	YNL281W						6	F	1	YNL281W	HCH1	high copy Hsp90 supressor, protein folding, molecular_function unknown, cellular_component unknown
542	'part of iLL672'	YNL280C						6	F	2	YNL280C	ERG24	sterol C-14 reductase, ergosterol biosynthesis, C-14 sterol reductase, endoplasmic reticulum
543	'not included in iLL672'	YNL278W						6	F	3	YNL278W	CAF120	CCR4 associated factor 120 kDa
544	'part of iLL672'	YNL277W						6	F	4	YNL277W	MET2	homoserine O-trans-acetylase,homoserine O-acetyltransferase,
545	'not included in iLL672'	YNL276C						6	F	5	YNL276C		biological_process unknown, molecular_function unknown,
546	'not included in iLL672'	YNL275W						6	F	6	YNL275W		biological_process unknown, molecular_function unknown,
547	'not included in iLL672'	YNL273W						6	F	7	YNL273W	TOF1	Interacts with topoisomerase I, DNA topological change, molecular_function unknown, cell
548	'not included in iLL672'	YNL271C						6	F	8	YNL271C	BNI1, PPF3	contains formin homology domains; homologous to BNR1 (BNI1 related protein), establishment of cell polarity (sensu Saccharomyces)*, cytoskeletal regulatory protein binding, actin cap (sensu Saccharomyces)*
549	'part of iLL672'	YNL270C						6	F	9	YNL270C	ALP1	Basic amino acid permease, transport, basic amino acid permease,
550	'not included in iLL672'	YNL269W						6	F	10	YNL269W		biological_process unknown, molecular_function unknown,
551	'part of iLL672'	YNL268W						6	F	11	YNL268W	LYP1	lysine permease, transport, lysine permease,
552	'not included in iLL672'	YNL266W						6	F	12	YNL266W		biological_process unknown, molecular_function unknown,
553	'not included in iLL672'	YNL265C						6	G	1	YNL265C	IST1	Similar to Nuf1p (spindle pole body component), biological_process unknown, molecular_function unknown, cellular_component unknown
554	'not included in iLL672'	YNL264C						6	G	2	YNL264C	PDR17, ISS1	homologous to Pdr16p and Sec14p,molecular_function unknown,
555	'not included in iLL672'	YNL259C						6	G	3	YNL259C	ATX1	Putative copper binding homeostasis protein, oxidative stress response, molecular_function unknown,
556	'not included in iLL672'	YNL257C						6	G	4	YNL257C	SIP3	Putative transcriptional activator
557	'not included in iLL672'	YNL255C						6	G	5	YNL255C	GIS2	Contains seven cysteine rich zinc finger motifs of the 'CCHC retroviral-type', biological_process unknown, molecular_function unknown,
558	'not included in iLL672'	YNL254C						6	G	6	YNL254C		biological_process unknown, molecular_function unknown,
559	'not included in iLL672'	YNL253W						6	G	7	YNL253W		biological_process unknown, molecular_function unknown,
560	'not included in iLL672'	YNL249C						6	G	8	YNL249C	MPA43	Overexpression leads to increased levels of the lyase PDC1, biological_process unknown, molecular_function unknown,
561	'not included in iLL672'	YNL248C						6	G	9	YNL248C	RPA49	49-kDa alpha subunit of RNA polymerase A, transcription from Pol I promoter, DNA-directed RNA polymerase I, DNA-directed RNA polymerase I
562	'not included in iLL672'	YNL246W						6	G	10	YNL246W		biological_process unknown, molecular_function unknown,
563	'not included in iLL672'	YNL242W						6	G	11	YNL242W	SPO72	involved in autophagy, autophagy, molecular_function unknown, cellular_component unknown
564	'part of iLL672'	YNL241C						6	G	12	YNL241C	ZWF1, MET19, POS10	Glucose-6-phosphate dehydrogenase, pentose-phosphate shunt, glucose-6-phosphate 1-dehydrogenase,
565	'not included in iLL672'	YNL239W						6	H	1	YNL239W	LAP3, BLH1, GAL6, YCP1	Aminopeptidase of cysteine protease family
566	'not included in iLL672'	YNL238W						6	H	2	YNL238W	KEX2, QDS1, VMA45	Ca2+-dependent serine protease,kexin,
567	'not included in iLL672'	YNL237W						6	H	3	YNL237W	YTP1	Similar to mitochondrial electron transport proteins., biological_process unknown, molecular_function unknown,
568	'not included in iLL672'	YNL236W						6	H	4	YNL236W	SIN4, BEL2, GAL22, SDI3, SSF5	component of RNA polymerase II holoenzyme mediator complex, transcription from Pol II promoter, RNA polymerase II transcription mediator, mediator complex
569	'not included in iLL672'	YNL235C						6	H	5	YNL235C		biological_process unknown, molecular_function unknown,
570	'not included in iLL672'	YNL234W						6	H	6	YNL234W		biological_process unknown, molecular_function unknown,
571	'not included in iLL672'	YNL233W						6	H	7	YNL233W	BNI4	Is required to link Chs3p and Chs4p to the septins, cytokinesis, molecular_function unknown, cytokinetic ring (sensu Saccharomyces)
572	'not included in iLL672'	YNL231C						6	H	8	YNL231C	PDR16	homologous to Pdr17p and Sec14p,molecular_function unknown,
573	'not included in iLL672'	YNL230C						6	H	9	YNL230C	ELA1	elongin A, RNA elongation from Pol II promoter, transcription elongation factor, transcription elongation factor complex
574	'not included in iLL672'	YNL229C						6	H	10	YNL229C	URE2	transcriptional regulator, putative glutathione transferase, nitrogen utilization regulation, transcription co-repressor, soluble fraction
575	'not included in iLL672'	YNL228W						6	H	11	YNL228W		biological_process unknown, molecular_function unknown,
576	'not included in iLL672'	YNL226W						6	H	12	YNL226W		biological_process unknown, molecular_function unknown,
577	'not included in iLL672'	YNL227C						7	A	1	YNL227C		biological_process unknown, molecular_function unknown,
578	'not included in iLL672'	YNL225C			0	0	0	7	A	2	YNL225C	CNM67	Spindle pole body protein involved in nuclear migration, microtubule nucleation, structural protein of cytoskeleton, spindle pole body
579	'not included in iLL672'	YNL224C						7	A	3	YNL224C		biological_process unknown, molecular_function unknown,
580	'not included in iLL672'	YNL223W						7	A	4	YNL223W	AUT2, APG4	Anchor protein. Mediates attachment of autophagosomes to microtubules., autophagy*, microtubule binding, microtubule associated protein
581	'not included in iLL672'	YNL219C						7	A	5	YNL219C	ALG9	mannosyltransferase, protein glycosylation, mannosyltransferase,
582	'not included in iLL672'	YNL218W	0	0				7	A	6	YNL218W		biological_process unknown, molecular_function unknown,
583	'not included in iLL672'	YNL217W						7	A	7	YNL217W		biological_process unknown, molecular_function unknown,
584	'not included in iLL672'	YNL215W						7	A	8	YNL215W	IES2	biological_process unknown, molecular_function unknown,
585	'not included in iLL672'	YNL214W						7	A	9	YNL214W	PEX17, PAS9	23 kDa peroxisome associated protein, binds Pex14p, peroxisome organization and biogenesis, protein binding, peroxisomal membrane
586	'not included in iLL672'	YNL213C			0	0	0	7	A	10	YNL213C		biological_process unknown, molecular_function unknown,
587	'not included in iLL672'	YNL212W						7	A	11	YNL212W	VID27	vacuole import and degradation,molecular_function unknown,
588	'not included in iLL672'	YNL211C						7	A	12	YNL211C		biological_process unknown, molecular_function unknown,
589	'not included in iLL672'	YNL208W						7	B	1	YNL208W		biological_process unknown, molecular_function unknown,
590	'not included in iLL672'	YNL206C						7	B	2	YNL206C	RTT106	Regulator of Ty1 Transposition - same phenotype as RTT101 - RTT105, disruption causes increase in Ty1 transposition. Isolated from the same screen as the other named RTT genes.,molecular_function unknown,
591	'not included in iLL672'	YNL205C						7	B	3	YNL205C		biological_process unknown, molecular_function unknown,
592	'not included in iLL672'	YNL204C						7	B	4	YNL204C	SPS18, SPX18	Transcription factor,molecular_function unknown,
593	'not included in iLL672'	YNL202W						7	B	5	YNL202W	SPS19, SPX19	peroxisomal 2,4-dienoyl-CoA reductase, sporulation (sensu Saccharomyces)*, 2,4-dienoyl-CoA reductase (NADPH), peroxisomal matrix
594	'not included in iLL672'	YNL203C						7	B	6	YNL203C		biological_process unknown, molecular_function unknown,
595	'not included in iLL672'	YNL201C						7	B	7	YNL201C		biological_process unknown, molecular_function unknown,
596	'not included in iLL672'	YNL200C						7	B	8	YNL200C		biological_process unknown, molecular_function unknown,
597	'not included in iLL672'	YNL199C						7	B	9	YNL199C	GCR2	Transcription factor, glycolysis,
598	'not included in iLL672'	YNL198C						7	B	10	YNL198C		biological_process unknown, molecular_function unknown,
599	'not included in iLL672'	YNL197C						7	B	11	YNL197C	WHI3	Putative RNA binding protein,molecular_function unknown,
600	'not included in iLL672'	YNL196C						7	B	12	YNL196C	SLZ1	Sporulation-specific protein with a leucine zipper motif, meiosis, molecular_function unknown,
601	'not included in iLL672'	YNL195C						7	C	1	YNL195C		biological_process unknown, molecular_function unknown,
602	'not included in iLL672'	YNL194C						7	C	2	YNL194C		biological_process unknown, molecular_function unknown,
603	'not included in iLL672'	YNL193W						7	C	3	YNL193W		biological_process unknown, molecular_function unknown,
604	'part of iLL672'	YNL192W						7	C	4	YNL192W	CHS1	chitin synthase 1, cytokinesis, chitin synthase,
605	'not included in iLL672'	YNL191W						7	C	5	YNL191W		biological_process unknown, molecular_function unknown,
606	'not included in iLL672'	YNL190W						7	C	6	YNL190W		biological_process unknown, molecular_function unknown,
607	'not included in iLL672'	YNL187W						7	C	7	YNL187W		biological_process unknown, molecular_function unknown,
608	'not included in iLL672'	YNL184C			0	0	0	7	C	8	YNL184C		biological_process unknown, molecular_function unknown,
609	'not included in iLL672'	YNL183C						7	C	9	YNL183C	NPR1	protein kinase homolog, transport,
610	'not included in iLL672'	YNL179C						7	C	10	YNL179C		biological_process unknown, molecular_function unknown,
611	'not included in iLL672'	YNL177C			0	0	0	7	C	11	YNL177C		biological_process unknown, molecular_function unknown,
612	'not included in iLL672'	YNL176C						7	C	12	YNL176C		biological_process unknown, molecular_function unknown,
613	'not included in iLL672'	YNL175C						7	D	1	YNL175C	NOP13	nucleolar protein, biological_process unknown, molecular_function unknown,
614	'not included in iLL672'	YNL173C						7	D	2	YNL173C	MDG1	Involved in G-protein mediated signal transduction, signal transduction of mating signal (sensu Saccharomyces), molecular_function unknown, plasma membrane
615	'not included in iLL672'	YNL170W			0	0	0	7	D	3	YNL170W		biological_process unknown, molecular_function unknown,
616	'not included in iLL672'	YNL171C						7	D	4	YNL171C		biological_process unknown, molecular_function unknown,
617	'part of iLL672'	YNL169C						7	D	5	YNL169C	PSD1	Phosphatidylserine Decarboxylase 1,phosphatidylserine decarboxylase,
618	'not included in iLL672'	YNL168C						7	D	6	YNL168C		biological_process unknown, molecular_function unknown,
619	'not included in iLL672'	YNL167C						7	D	7	YNL167C	SKO1	CREB like repressor, bZIP protein that binds to CRE motifs, interacts with Mig1p, transcription,
620	'not included in iLL672'	YNL166C						7	D	8	YNL166C	BNI5	bud neck protein, biological_process unknown, molecular_function unknown,
621	'not included in iLL672'	YNL165W						7	D	9	YNL165W		biological_process unknown, molecular_function unknown,
622	'not included in iLL672'	YNL164C						7	D	10	YNL164C		biological_process unknown, molecular_function unknown,
623	'not included in iLL672'	YNL162W						7	D	11	YNL162W	RPL42A	Ribosomal protein L42A (YL27) (L41A), protein biosynthesis, structural protein of ribosome, cytosolic large ribosomal (60S)-subunit
624	'not included in iLL672'	YNL160W			0	0	0	7	D	12	YNL160W	YGP1	YGP1 encodes gp37, a glycoprotein synthesized in response to nutrient limitation which is homologous to the sporulation-specific SPS100 gene, stress response*, molecular_function unknown, cellular_component unknown
625	'not included in iLL672'	YNL159C						7	E	1	YNL159C		biological_process unknown, molecular_function unknown,
626	'not included in iLL672'	YNL157W						7	E	2	YNL157W		biological_process unknown, molecular_function unknown,
627	'not included in iLL672'	YNL156C						7	E	3	YNL156C		biological_process unknown, molecular_function unknown,
628	'not included in iLL672'	YNL155W						7	E	4	YNL155W		biological_process unknown, molecular_function unknown,
629	'not included in iLL672'	YNL154C						7	E	5	YNL154C	YCK2	membrane-bound casein kinase I homolog, protein phosphorylation*, casein kinase I, plasma membrane
630	'not included in iLL672'	YNL153C						7	E	6	YNL153C	GIM3, PFD4	bovine prefoldin subunit 4 homolog (putative), protein folding,
631	'not included in iLL672'	YNL148C						7	E	7	YNL148C	ALF1	cofactor B, post-chaperonine tubulin folding pathway*, cochaperone, microtubule
632	'not included in iLL672'	YOR001W						7	E	8	YOR001W
633	'not included in iLL672'	YOR002W						7	E	9	YOR002W
634	'not included in iLL672'	YOR003W						7	E	10	YOR003W
635	'not included in iLL672'	YOR005C						7	E	11	YOR005C
636	'not included in iLL672'	YOR006C						7	E	12	YOR006C
637	'not included in iLL672'	YOR007C						7	F	1	YOR007C
638	'not included in iLL672'	YOR008C						7	F	2	YOR008C
639	'not included in iLL672'	YOR009W						7	F	3	YOR009W
640	'not included in iLL672'	YOR010C						7	F	4	YOR010C
641	'part of iLL672'	YOR011W						7	F	5	YOR011W
642	'not included in iLL672'	YOR012W						7	F	6	YOR012W
643	'not included in iLL672'	YOR013W						7	F	7	YOR013W
644	'not included in iLL672'	YOR014W						7	F	8	YOR014W
645	'not included in iLL672'	YOR015W						7	F	9	YOR015W
646	'not included in iLL672'	YOR016C						7	F	10	YOR016C
647	'not included in iLL672'	YOR017W						7	F	11	YOR017W
648	'not included in iLL672'	YOR018W						7	F	12	YOR018W
649	'not included in iLL672'	YOR019W						7	G	1	YOR019W
650	'not included in iLL672'	YOR021C						7	G	2	YOR021C
651	'not included in iLL672'	YOR022C						7	G	3	YOR022C
652	'not included in iLL672'	YOR023C						7	G	4	YOR023C
653	'not included in iLL672'	YOR024W						7	G	5	YOR024W
654	'not included in iLL672'	YOR025W						7	G	6	YOR025W
655	'not included in iLL672'	YOR026W						7	G	7	YOR026W
656	'not included in iLL672'	YOR027W						7	G	8	YOR027W
657	'not included in iLL672'	YOR028C						7	G	9	YOR028C
658	'not included in iLL672'	YOR029W						7	G	10	YOR029W
659	'not included in iLL672'	YOR030W						7	G	11	YOR030W
660	'not included in iLL672'	YOR031W						7	G	12	YOR031W
661	'not included in iLL672'	YOR032C						7	H	1	YOR032C
662	'not included in iLL672'	YOR033C			0	0	0	7	H	2	YOR033C
663	'not included in iLL672'	YOR034C						7	H	3	YOR034C
664	'not included in iLL672'	YOR035C						7	H	4	YOR035C
665	'not included in iLL672'	YOR036W						7	H	5	YOR036W
666	'not included in iLL672'	YOR037W						7	H	6	YOR037W
667	'not included in iLL672'	YOR038C						7	H	7	YOR038C
668	'not included in iLL672'	YOR039W						7	H	8	YOR039W
669	'part of iLL672'	YOR040W						7	H	9	YOR040W
670	'not included in iLL672'	YOR041C						7	H	10	YOR041C
671	'not included in iLL672'	YOR042W						7	H	11	YOR042W
672	'not included in iLL672'	YOR043W						7	H	12	YOR043W
673	'not included in iLL672'	YOR044W						8	A	1	YOR044W
674	'not included in iLL672'	YOR045W						8	A	2	YOR045W
675	'not included in iLL672'	YOR047C						8	A	3	YOR047C
676	'not included in iLL672'	YOR049C						8	A	4	YOR049C
677	'not included in iLL672'	YOR050C						8	A	5	YOR050C
678	'not included in iLL672'	YOR051C						8	A	6	YOR051C
679	'not included in iLL672'	YOR052C						8	A	7	YOR052C
680	'not included in iLL672'	YOR053W						8	A	8	YOR053W
681	'not included in iLL672'	YOR054c						8	A	9	YOR054c
682	'not included in iLL672'	YOR055W						8	A	10	YOR055W
683	'not included in iLL672'	YOR058C						8	A	11	YOR058C
684	'not included in iLL672'	YOR059C						8	A	12	YOR059C
685	'not included in iLL672'	YOR061W						8	B	1	YOR061W
686	'not included in iLL672'	YOR062C						8	B	2	YOR062C
687	'not included in iLL672'	YOR064C						8	B	3	YOR064C
688	'part of iLL672'	YOR065W			0	0	0	8	B	4	YOR065W
689	'not included in iLL672'	YOR066W						8	B	5	YOR066W
690	'not included in iLL672'	YOR067C						8	B	6	YOR067C
691	'not included in iLL672'	YOR068C						8	B	7	YOR068C
692	'not included in iLL672'	YOR069W						8	B	8	YOR069W
693	'not included in iLL672'	YOR070C						8	B	9	YOR070C
694	'part of iLL672'	YOR071C						8	B	10	YOR071C
695	'not included in iLL672'	YOR072W						8	B	11	YOR072W
696	'not included in iLL672'	YOR073W						8	B	12	YOR073W
697	'not included in iLL672'	YOR076C						8	C	1	YOR076C
698	'not included in iLL672'	YOR078W						8	C	2	YOR078W
699	'not included in iLL672'	YOR079C						8	C	3	YOR079C
700	'not included in iLL672'	YOR080W						8	C	4	YOR080W
701	'not included in iLL672'	YOR081C						8	C	5	YOR081C
702	'not included in iLL672'	YOR082C						8	C	6	YOR082C
703	'not included in iLL672'	YOR083W						8	C	7	YOR083W
704	'not included in iLL672'	YOR084W						8	C	8	YOR084W
705	'not included in iLL672'	YOR085W						8	C	9	YOR085W
706	'not included in iLL672'	YOR086C						8	C	10	YOR086C
707	'not included in iLL672'	YOR087W						8	C	11	YOR087W
708	'not included in iLL672'	YOR088W						8	C	12	YOR088W
709	'not included in iLL672'	YOR089C						8	D	1	YOR089C
710	'not included in iLL672'	YOR090C						8	D	2	YOR090C
711	'not included in iLL672'	YOR091W						8	D	3	YOR091W
712	'not included in iLL672'	YOR092W						8	D	4	YOR092W
713	'not included in iLL672'	YOR093C						8	D	5	YOR093C
714	'not included in iLL672'	YOR094W						8	D	6	YOR094W
715	'not included in iLL672'	YOR097C						8	D	7	YOR097C
716	'not included in iLL672'	YOR099W						8	D	8	YOR099W
717	'not included in iLL672'	YOR100C						8	D	9	YOR100C
718	'not included in iLL672'	YOR101W						8	D	10	YOR101W
719	'not included in iLL672'	YOR104W						8	D	11	YOR104W
720	'not included in iLL672'	YOR105W						8	D	12	YOR105W
721	'not included in iLL672'	YOR106W						8	E	1	YOR106W
722	'not included in iLL672'	YOR107W						8	E	2	YOR107W
723	'part of iLL672'	YOR108W						8	E	3	YOR108W
724	'not included in iLL672'	YOR109W						8	E	4	YOR109W
725	'not included in iLL672'	YOR111W						8	E	5	YOR111W
726	'not included in iLL672'	YOR112W						8	E	6	YOR112W
727	'not included in iLL672'	YOR113W						8	E	7	YOR113W
728	'not included in iLL672'	YOR114W						8	E	8	YOR114W
729	'not included in iLL672'	YOR115C						8	E	9	YOR115C
730	'not included in iLL672'	YOR118W						8	E	10	YOR118W
731	'part of iLL672'	YOR120W						8	E	11	YOR120W
732	'not included in iLL672'	YOR121C						8	E	12	YOR121C
733	'not included in iLL672'	YOR123C						8	F	1	YOR123C
734	'not included in iLL672'	YOR124C						8	F	2	YOR124C
735	'part of iLL672'	YOR125C			0	0	0	8	F	3	YOR125C
736	'not included in iLL672'	YOR126C						8	F	4	YOR126C
737	'not included in iLL672'	YOR127W						8	F	5	YOR127W
738	'part of iLL672'	YOR128C	0	0	0	0	0	8	F	6	YOR128C
739	'not included in iLL672'	YOR129C						8	F	7	YOR129C
740	'part of iLL672'	YOR130C			0	0		8	F	8	YOR130C
741	'not included in iLL672'	YOR131C						8	F	9	YOR131C
742	'not included in iLL672'	YOR132W						8	F	10	YOR132W
743	'not included in iLL672'	YOR133W						8	F	11	YOR133W
744	'not included in iLL672'	YOR134W						8	F	12	YOR134W
745	'not included in iLL672'	YOR135C						8	G	1	YOR135C
746	'not included in iLL672'	YOR136W						8	G	2	YOR136W
747	'not included in iLL672'	YOR137C						8	G	3	YOR137C
748	'not included in iLL672'	YOR138C						8	G	4	YOR138C
749	'not included in iLL672'	YOR139C						8	G	5	YOR139C
750	'not included in iLL672'	YOR140W						8	G	6	YOR140W
751	'not included in iLL672'	YOR141C						8	G	7	YOR141C
752	'part of iLL672'	YOR142W						8	G	8	YOR142W
753	'not included in iLL672'	YOR144C						8	G	9	YOR144C
754	'not included in iLL672'	YOR150W			0	0	0	8	G	10	YOR150W
755	'not included in iLL672'	YOR152C						8	G	11	YOR152C
756	'not included in iLL672'	YOR153W						8	G	12	YOR153W
757	'not included in iLL672'	YOR154W						8	H	1	YOR154W
758	'not included in iLL672'	YOR155C						8	H	2	YOR155C
759	'not included in iLL672'	YOR156C						8	H	3	YOR156C
760	'not included in iLL672'	YOR158W			0	0	0	8	H	4	YOR158W
761	'not included in iLL672'	YOR161C						8	H	5	YOR161C
762	'not included in iLL672'	YOR162C						8	H	6	YOR162C
763	'not included in iLL672'	YOR163W						8	H	7	YOR163W
764	'not included in iLL672'	YOR164C						8	H	8	YOR164C
765	'not included in iLL672'	YOR165W						8	H	9	YOR165W
766	'not included in iLL672'	YOR166C						8	H	10	YOR166C
767	'not included in iLL672'	YOR167C						8	H	11	YOR167C
768	'not included in iLL672'	YOR170W						8	H	12	YOR170W
769	'part of iLL672'	YOR171C						9	A	1	YOR171C
770	'not included in iLL672'	YOR172W						9	A	2	YOR172W
771	'not included in iLL672'	YOR173W						9	A	3	YOR173W
772	'not included in iLL672'	YOR175C						9	A	4	YOR175C
773	'not included in iLL672'	YOR177C						9	A	5	YOR177C
774	'not included in iLL672'	YOR178C						9	A	6	YOR178C
775	'not included in iLL672'	YOR182C						9	A	7	YOR182C
776	'not included in iLL672'	YOR183W						9	A	8	YOR183W
777	'part of iLL672'	YOR184W	m	m	0	0		9	A	9	YOR184W
778	'not included in iLL672'	YOR185C						9	A	10	YOR185C
779	'not included in iLL672'	YOR186W						9	A	11	YOR186W
780	'not included in iLL672'	YOR187W			0	0	m	9	A	12	YOR187W
781	'not included in iLL672'	YOR188W						9	B	1	YOR188W
782	'not included in iLL672'	YOR189W						9	B	2	YOR189W
783	'part of iLL672'	YOR190W						9	B	3	YOR190W
784	'not included in iLL672'	YOR191W						9	B	4	YOR191W
785	'part of iLL672'	YOR192C						9	B	5	YOR192C
786	'not included in iLL672'	YOR193W						9	B	6	YOR193W
787	'not included in iLL672'	YOR195W						9	B	7	YOR195W
788	'not included in iLL672'	YOR196C						9	B	8	YOR196C
789	'not included in iLL672'	YOR197W						9	B	9	YOR197W
790	'not included in iLL672'	YOR198C						9	B	10	YOR198C
791	'not included in iLL672'	YOR199W			0	0	0	9	B	11	YOR199W
792	'not included in iLL672'	YOR200W			0	0	0	9	B	12	YOR200W
793	'not included in iLL672'	YOR201C			0	0	0	9	C	1	YOR201C
794	'part of iLL672'	YOR202W						9	C	2	YOR202W
795	'not included in iLL672'	YOR205C			0	0	0	9	C	3	YOR205C
796	'not included in iLL672'	YOR208W						9	C	4	YOR208W
797	'part of iLL672'	YOR209C						9	C	5	YOR209C
798	'not included in iLL672'	YOR211C			0	0	0	9	C	6	YOR211C
799	'not included in iLL672'	YOR212W						9	C	7	YOR212W
800	'not included in iLL672'	YOR213C						9	C	8	YOR213C
801	'not included in iLL672'	YOR214C						9	C	9	YOR214C
802	'not included in iLL672'	YOR215C						9	C	10	YOR215C
803	'not included in iLL672'	YOR216C						9	C	11	YOR216C
804	'not included in iLL672'	YOR219C						9	C	12	YOR219C
805	'not included in iLL672'	YOR220W						9	D	1	YOR220W
806	'part of iLL672'	YOR221C				m	m	9	D	2	YOR221C
807	'part of iLL672'	YOR222W						9	D	3	YOR222W
808	'not included in iLL672'	YOR223W						9	D	4	YOR223W
809	'not included in iLL672'	YOR225W						9	D	5	YOR225W
810	'not included in iLL672'	YOR226C						9	D	6	YOR226C
811	'not included in iLL672'	YOR227W						9	D	7	YOR227W
812	'not included in iLL672'	YOR228C						9	D	8	YOR228C
813	'not included in iLL672'	YOR229W						9	D	9	YOR229W
814	'not included in iLL672'	YOR230W						9	D	10	YOR230W
815	'not included in iLL672'	YOR231W						9	D	11	YOR231W
816	'not included in iLL672'	YOR233W						9	D	12	YOR233W
817	'not included in iLL672'	YOR234C						9	E	1	YOR234C
818	'not included in iLL672'	YOR235W						9	E	2	YOR235W
819	'not included in iLL672'	YOR237W						9	E	3	YOR237W
820	'not included in iLL672'	YOR238W						9	E	4	YOR238W
821	'not included in iLL672'	YOR239W						9	E	5	YOR239W
822	'not included in iLL672'	YOR240W						9	E	6	YOR240W
823	'part of iLL672'	YOR241W			0	0	0	9	E	7	YOR241W
824	'not included in iLL672'	YOR242C						9	E	8	YOR242C
825	'not included in iLL672'	YOR243C						9	E	9	YOR243C
826	'not included in iLL672'	YOR245C						9	E	10	YOR245C
827	'not included in iLL672'	YOR246C						9	E	11	YOR246C
828	'not included in iLL672'	YOR247W						9	E	12	YOR247W
829	'not included in iLL672'	YOR248W						9	F	1	YOR248W
830	'not included in iLL672'	YOR251C						9	F	2	YOR251C
831	'not included in iLL672'	YOR252W						9	F	3	YOR252W
832	'not included in iLL672'	YOR253W						9	F	4	YOR253W
833	'not included in iLL672'	YOR255W						9	F	5	YOR255W
834	'not included in iLL672'	YOR258W						9	F	6	YOR258W
835	'not included in iLL672'	YOR263C						9	F	7	YOR263C
836	'not included in iLL672'	YOR264W						9	F	8	YOR264W
837	'not included in iLL672'	YOR277C						9	F	9	YOR277C
838	'not included in iLL672'	YOR279C						9	F	10	YOR279C
839	'not included in iLL672'	YOR280C						9	F	11	YOR280C
840	'not included in iLL672'	YOR283W						9	F	12	YOR283W
841	'not included in iLL672'	YOR284W						9	G	1	YOR284W
842	'not included in iLL672'	YOR285W						9	G	2	YOR285W
843	'not included in iLL672'	YOR286W						9	G	3	YOR286W
844	'not included in iLL672'	YOR288C						9	G	4	YOR288C
845	'not included in iLL672'	YOR289W						9	G	5	YOR289W
846	'not included in iLL672'	YOR290C						9	G	6	YOR290C
847	'not included in iLL672'	YOR291W						9	G	7	YOR291W
848	'not included in iLL672'	YOR292C						9	G	8	YOR292C
849	'not included in iLL672'	YOR293W						9	G	9	YOR293W
850	'not included in iLL672'	YOR295W						9	G	10	YOR295W
851	'not included in iLL672'	YOR296W						9	G	11	YOR296W
852	'not included in iLL672'	YOR297C						9	G	12	YOR297C
853	'not included in iLL672'	YOR298W						9	H	1	YOR298W
854	'not included in iLL672'	YOR299W						9	H	2	YOR299W
855	'not included in iLL672'	YOR300W						9	H	3	YOR300W
856	'not included in iLL672'	YOR301W						9	H	4	YOR301W
857	'not included in iLL672'	YOR302W					m	9	H	5	YOR302W
858	'part of iLL672'	YOR303W						9	H	6	YOR303W
859	'not included in iLL672'	YOR304C-A			0	0	0	9	H	7	YOR304C-A
860	'not included in iLL672'	YOR304W						9	H	8	YOR304W
861	'not included in iLL672'	YOR305W			0	0	0	9	H	9	YOR305W
862	'not included in iLL672'	YOR306C						9	H	10	YOR306C
863	'not included in iLL672'	YOR307C						9	H	11	YOR307C
864	'not included in iLL672'	YOR308C						9	H	12	YOR308C
865	'not included in iLL672'	YOR309C						10	A	1	YOR309C
866	'not included in iLL672'	YOR311C						10	A	2	YOR311C
867	'not included in iLL672'	YOR312C						10	A	3	YOR312C
868	'not included in iLL672'	YOR313C						10	A	4	YOR313C
869	'not included in iLL672'	YOR314W						10	A	5	YOR314W
870	'not included in iLL672'	YOR315W						10	A	6	YOR315W
871	'not included in iLL672'	YOR316C						10	A	7	YOR316C
872	'not included in iLL672'	YOR318C			0	0	0	10	A	8	YOR318C
873	'not included in iLL672'	YOR320C						10	A	9	YOR320C
874	'part of iLL672'	YOR321W						10	A	10	YOR321W
875	'not included in iLL672'	YOR322C						10	A	11	YOR322C
876	'part of iLL672'	YOR323C						10	A	12	YOR323C
877	'not included in iLL672'	YOR324C						10	B	1	YOR324C
878	'not included in iLL672'	YOR325W						10	B	2	YOR325W
879	'not included in iLL672'	YOR327C						10	B	3	YOR327C
880	'not included in iLL672'	YOR328W						10	B	4	YOR328W
881	'not included in iLL672'	YOR330C				m		10	B	5	YOR330C
882	'not included in iLL672'	YOR331C						10	B	6	YOR331C
883	'not included in iLL672'	YOR332W						10	B	7	YOR332W
884	'not included in iLL672'	YOR333C						10	B	8	YOR333C
885	'not included in iLL672'	YOR334W						10	B	9	YOR334W
886	'not included in iLL672'	YOR337W						10	B	10	YOR337W
887	'not included in iLL672'	YOR338W						10	B	11	YOR338W
888	'not included in iLL672'	YOR339C						10	B	12	YOR339C
889	'not included in iLL672'	YOR342C						10	C	1	YOR342C
890	'not included in iLL672'	YOR343C						10	C	2	YOR343C
891	'not included in iLL672'	YOR344C						10	C	3	YOR344C
892	'not included in iLL672'	YOR345C						10	C	4	YOR345C
893	'not included in iLL672'	YOR346W						10	C	5	YOR346W
894	'part of iLL672'	YOR347C						10	C	6	YOR347C
895	'part of iLL672'	YOR348C						10	C	7	YOR348C
896	'not included in iLL672'	YOR349W						10	C	8	YOR349W
897	'not included in iLL672'	YOR350C						10	C	9	YOR350C
898	'not included in iLL672'	YOR351C						10	C	10	YOR351C
899	'not included in iLL672'	YOR352W						10	C	11	YOR352W
900	'not included in iLL672'	YOR354C						10	C	12	YOR354C
901	'not included in iLL672'	YOR355W						10	D	1	YOR355W
902	'not included in iLL672'	YOR356W						10	D	2	YOR356W
903	'not included in iLL672'	YOR357C						10	D	3	YOR357C
904	'not included in iLL672'	YOR358W						10	D	4	YOR358W
905	'not included in iLL672'	YOR359W						10	D	5	YOR359W
906	'part of iLL672'	YOR360C						10	D	6	YOR360C
907	'not included in iLL672'	YOR363C						10	D	7	YOR363C
908	'not included in iLL672'	YOR365C						10	D	8	YOR365C
909	'not included in iLL672'	YOR366W						10	D	9	YOR366W
910	'not included in iLL672'	YOR367W						10	D	10	YOR367W
911	'not included in iLL672'	YOR368W						10	D	11	YOR368W
912	'not included in iLL672'	YOR369C						10	D	12	YOR369C
913	'not included in iLL672'	YOR371C						10	E	1	YOR371C
914	'part of iLL672'	YOR374W						10	E	2	YOR374W
915	'part of iLL672'	YOR375C						10	E	3	YOR375C
916	'not included in iLL672'	YOR376W						10	E	4	YOR376W
917	'not included in iLL672'	YOR377W						10	E	5	YOR377W
918	'not included in iLL672'	YOR378W						10	E	6	YOR378W
919	'not included in iLL672'	YOR379C						10	E	7	YOR379C
920	'not included in iLL672'	YOR380W						10	E	8	YOR380W
921	'not included in iLL672'	YOR381W					0	10	E	9	YOR381W
922	'not included in iLL672'	YOR382W						10	E	10	YOR382W
923	'not included in iLL672'	YOR383C						10	E	11	YOR383C
924	'not included in iLL672'	YOR384W						10	E	12	YOR384W
925	'not included in iLL672'	YOR385W						10	F	1	YOR385W
926	'not included in iLL672'	YOR386W						10	F	2	YOR386W
927	'not included in iLL672'	YOL001W						10	F	3	YOL001W
928	'not included in iLL672'	YOL002C				0		10	F	4	YOL002C
929	'not included in iLL672'	YOL003C						10	F	5	YOL003C
930	'not included in iLL672'	YOL004W						10	F	6	YOL004W
931	'not included in iLL672'	YOL006C						10	F	7	YOL006C
932	'not included in iLL672'	YOL007C						10	F	8	YOL007C
933	'not included in iLL672'	YOL008W						10	F	9	YOL008W
934	'not included in iLL672'	YOL009C						10	F	10	YOL009C
935	'not included in iLL672'	YOL011W						10	F	11	YOL011W
936	'not included in iLL672'	YOL012C						10	F	12	YOL012C
937	'not included in iLL672'	YOL013C						10	G	1	YOL013C
938	'not included in iLL672'	YOL014W						10	G	2	YOL014W
939	'not included in iLL672'	YOL015W						10	G	3	YOL015W
940	'not included in iLL672'	YOL017W				m		10	G	4	YOL017W
941	'not included in iLL672'	YOL018C						10	G	5	YOL018C
942	'not included in iLL672'	YOL019W						10	G	6	YOL019W
943	'part of iLL672'	YOL020W						10	G	7	YOL020W
944	'not included in iLL672'	YOL023W			0	0	0	10	G	8	YOL023W
945	'not included in iLL672'	YOL024W						10	G	9	YOL024W
946	'not included in iLL672'	YOL025W						10	G	10	YOL025W
947	'not included in iLL672'	YOL027C						10	G	11	YOL027C
948	'not included in iLL672'	YOL028C						10	G	12	YOL028C
949	'not included in iLL672'	YOL029C						10	H	1	YOL029C
950	'not included in iLL672'	YOL030W						10	H	2	YOL030W
951	'not included in iLL672'	YOL031C						10	H	3	YOL031C
952	'not included in iLL672'	YOL032W						10	H	4	YOL032W
953	'not included in iLL672'	YOL033W						10	H	5	YOL033W
954	'not included in iLL672'	YOL035C						10	H	6	YOL035C
955	'not included in iLL672'	YOL036W						10	H	7	YOL036W
956	'not included in iLL672'	YOL037C						10	H	8	YOL037C
957	'not included in iLL672'	YOL039W						10	H	9	YOL039W
958	'not included in iLL672'	YOL041C						10	H	10	YOL041C
959	'not included in iLL672'	YOL042W						10	H	11	YOL042W
960	'not included in iLL672'	YOL043C						10	H	12	YOL043C
961	'not included in iLL672'	YOL044W						11	A	1	YOL044W
962	'not included in iLL672'	YOL045W						11	A	2	YOL045W
963	'not included in iLL672'	YOL046C						11	A	3	YOL046C
964	'not included in iLL672'	YOL047C						11	A	4	YOL047C
965	'not included in iLL672'	YOL048C						11	A	5	YOL048C
966	'part of iLL672'	YOL049W						11	A	6	YOL049W
967	'not included in iLL672'	YOL050C						11	A	7	YOL050C
968	'not included in iLL672'	YOL051W						11	A	8	YOL051W
969	'part of iLL672'	YOL052C						11	A	9	YOL052C
970	'not included in iLL672'	YOL053C-A						11	A	10	YOL053C-A
971	'not included in iLL672'	YOL053W						11	A	11	YOL053W
972	'not included in iLL672'	YOL054W						11	A	12	YOL054W
973	'part of iLL672'	YOL055C						11	B	1	YOL055C
974	'part of iLL672'	YOL056W						11	B	2	YOL056W
975	'not included in iLL672'	YOL057W						11	B	3	YOL057W
976	'part of iLL672'	YOL058W	0	0	0	0	0	11	B	4	YOL058W
977	'part of iLL672'	YOL059W						11	B	5	YOL059W
978	'not included in iLL672'	YOL060C						11	B	6	YOL060C
979	'part of iLL672'	YOL061W						11	B	7	YOL061W
980	'not included in iLL672'	YOL062C						11	B	8	YOL062C
981	'not included in iLL672'	YOL063C						11	B	9	YOL063C
982	'part of iLL672'	YOL064C						11	B	10	YOL064C
983	'not included in iLL672'	YOL065C						11	B	11	YOL065C
984	'not included in iLL672'	YOL067C						11	B	12	YOL067C
985	'not included in iLL672'	YOL068C						11	C	1	YOL068C
986	'not included in iLL672'	YOL070C						11	C	2	YOL070C
987	'not included in iLL672'	YOL071W						11	C	3	YOL071W
988	'not included in iLL672'	YOL072W						11	C	4	YOL072W
989	'not included in iLL672'	YOL075C						11	C	5	YOL075C
990	'not included in iLL672'	YOL076W						11	C	6	YOL076W
991	'not included in iLL672'	YOL079W						11	C	7	YOL079W
992	'not included in iLL672'	YOL080C						11	C	8	YOL080C
993	'not included in iLL672'	YOL081W						11	C	9	YOL081W
994	'not included in iLL672'	YOL082W						11	C	10	YOL082W
995	'not included in iLL672'	YOL083W						11	C	11	YOL083W
996	'not included in iLL672'	YOL084W						11	C	12	YOL084W
997	'not included in iLL672'	YOL085C						11	D	1	YOL085C
998	'part of iLL672'	YPL274W						11	D	2	YPL274W	SAM3	High affinity S-adenosylMethionine Permease, sulfur amino acid transport, amino acid-polyamine transporter, cellular_component unknown
999	'part of iLL672'	YPL273W						11	D	3	YPL273W	SAM4	S-adenosylmethionine:homocysteine S-methyltransferase, sulfur amino acid metabolism,
1000	'not included in iLL672'	YPL272C						11	D	4	YPL272C		biological_process unknown, molecular_function unknown,
1001	'part of iLL672'	YPL271W			0	0	0	11	D	5	YPL271W	ATP15, ATPEPSILON	nuclear gene for ATP synthase epsilon subunit, ATP synthesis coupled proton transport, hydrogen-transporting two-sector ATPase, hydrogen-transporting ATP synthase, central stalk
1002	'not included in iLL672'	YPL270W						11	D	6	YPL270W	MDL2	ATP-binding cassette (ABC) transporter family member, transport,
1003	'not included in iLL672'	YPL269W						11	D	7	YPL269W	KAR9	Component of cortical adaptor complex that orients microtubules, mitosis*, molecular_function unknown, cortex
1004	'not included in iLL672'	YPL267W						11	D	8	YPL267W		biological_process unknown, molecular_function unknown,
1005	'part of iLL672'	YPL265W						11	D	9	YPL265W	DIP5	dicarboxylic amino acid permease, transport,
1006	'not included in iLL672'	YPL264C						11	D	10	YPL264C		biological_process unknown,
1007	'not included in iLL672'	YPL263C						11	D	11	YPL263C	KEL3	Kelch-repeat protein, similar to Kel1 and Kel2, biological_process unknown, molecular_function unknown,
1008	'part of iLL672'	YPL262W					0	11	D	12	YPL262W	FUM1	mitochondrial and cytoplasmic fumarase (fumarate hydralase), tricarboxylic acid cycle*, fumarate hydratase, cytosol*
1009	'not included in iLL672'	YPL260W						11	E	1	YPL260W		biological_process unknown, molecular_function unknown,
1010	'not included in iLL672'	YPL261C						11	E	2	YPL261C		biological_process unknown, molecular_function unknown,
1011	'not included in iLL672'	YPL259C						11	E	3	YPL259C	APM1, YAP54	medium subunit of the clathrin-associated protein complex
1012	'part of iLL672'	YPL258C						11	E	4	YPL258C	THI21	THI for thiamine metabolism. Transcribed in the presence of low level of thiamine (10-8M) and turned off in the presence of high level (10-6M) of thiamine. Under the positive control of THI2 and THI3., vitamin B1 biosynthesis, phosphomethylpyrimidine kina
1013	'not included in iLL672'	YPL257W						11	E	5	YPL257W		biological_process unknown, molecular_function unknown,
1014	'not included in iLL672'	YPL256C						11	E	6	YPL256C	CLN2	G(sub)1 cyclin, G1/S transition of mitotic cell cycle*, G1/S-specific cyclin, cytoplasm
1015	'not included in iLL672'	YPL254W						11	E	7	YPL254W	HFI1, ADA1, SUP110	transcription factor, member of Ada Gcn5 protein complex, transcription,SAGA complex
1016	'not included in iLL672'	YPL253C						11	E	8	YPL253C	VIK1	Cik1p homolog, microtubule-based process, microtubule motor, spindle pole body
1017	'not included in iLL672'	YPL250C						11	E	9	YPL250C	ICY2	interacting with the cytoskeleton,molecular_function unknown,
1018	'not included in iLL672'	YPL249C						11	E	10	YPL249C		biological_process unknown, molecular_function unknown,
1019	'not included in iLL672'	YPL248C			0			11	E	11	YPL248C	GAL4	zinc-finger transcription factor of the Zn(2)-Cys(6) binuclear cluster domain type, galactose metabolism*, transcription activating factor, nucleus
1020	'not included in iLL672'	YPL247C						11	E	12	YPL247C		biological_process unknown, molecular_function unknown,
1021	'not included in iLL672'	YPL246C						11	F	1	YPL246C		biological_process unknown, molecular_function unknown,
1022	'not included in iLL672'	YPL245W						11	F	2	YPL245W		biological_process unknown, molecular_function unknown,
1023	'not included in iLL672'	YPL244C						11	F	3	YPL244C	HUT1	yeast homologue of UDP-galactose transporter-related gene
1024	'not included in iLL672'	YPL241C						11	F	4	YPL241C	CIN2	involved in microtubule function, microtubule-based process, molecular_function unknown, microtubule
1025	'not included in iLL672'	YPL240C						11	F	5	YPL240C	HSP82, HSP83, HSP90	82 kDa heat shock protein; homolog of mammalian Hsp90, stress response*, heat shock protein*, cellular_component unknown
1026	'not included in iLL672'	YPL239W						11	F	6	YPL239W	YAR1	YAR1 encodes a 200-amino-acid protein with two ANK repeat motifs and an acidic C terminus rich in PEST-like sequences, biological_process unknown, molecular_function unknown,
1027	'not included in iLL672'	YPL236C						11	F	7	YPL236C		biological_process unknown, molecular_function unknown,
1028	'not included in iLL672'	YPL234C						11	F	8	YPL234C	TFP3, CLS9, VMA11	vacuolar ATPase V0 domain subunit c' (17 kDa), vacuolar acidification, hydrogen-transporting two-sector ATPase, hydrogen-transporting ATPase V0 domain
1029	'not included in iLL672'	YPL232W						11	F	9	YPL232W	SSO1	post-Golgi t-SNARE, non-selective vesicle fusion*, t-SNARE, integral plasma membrane protein
1030	'not included in iLL672'	YPL230W						11	F	10	YPL230W	USV1	Up in StarVation, biological_process unknown, molecular_function unknown,
1031	'not included in iLL672'	YPL229W						11	F	11	YPL229W		biological_process unknown, molecular_function unknown,
1032	'not included in iLL672'	YPL227C						11	F	12	YPL227C	ALG5	UDP-glucose:dolichyl-phosphate glucosyltransferase,dolichyl-phosphate beta-glucosyltransferase,
1033	'not included in iLL672'	YPL226W						11	G	1	YPL226W	NEW1	This gene encodes a protein with an Q N-rich amino terminal domain that acts as a prion, termed [NU]+., biological_process unknown, molecular_function unknown,
1034	'not included in iLL672'	YPL225W						11	G	2	YPL225W		biological_process unknown, molecular_function unknown,
1035	'not included in iLL672'	YPL223C						11	G	3	YPL223C	GRE1	hydrophilic polypeptide with no known homology, biological_process unknown, molecular_function unknown,
1036	'not included in iLL672'	YPL222W						11	G	4	YPL222W		biological_process unknown, molecular_function unknown,
1037	'not included in iLL672'	YPL221W						11	G	5	YPL221W	BOP1	Bypass of PAM1, biological_process unknown, molecular_function unknown,
1038	'not included in iLL672'	YPL220W						11	G	6	YPL220W	RPL1A, SSM1	Ribosomal protein L1A, forms part of the 60S ribosomal subunit, protein biosynthesis, structural protein of ribosome, cytosolic large ribosomal (60S)-subunit
1039	'not included in iLL672'	YPL219W						11	G	7	YPL219W	PCL8	cyclin (Pho85p), cell cycle,
1040	'not included in iLL672'	YPL216W						11	G	8	YPL216W		biological_process unknown, molecular_function unknown,
1041	'not included in iLL672'	YPL215W			0	0	0	11	G	9	YPL215W	CBP3	involved in cytochrome-c reductase assembly, protein complex assembly, molecular_function unknown, mitochondrial membrane
1042	'part of iLL672'	YPL214C						11	G	10	YPL214C	THI6	TMP pyrophosphorylase, hydroxyethylthiazole kinase, vitamin B1 biosynthesis, hydroxyethylthiazole kinase*, cellular_component unknown
1043	'not included in iLL672'	YPL213W						11	G	11	YPL213W	LEA1	similar to human U2A' snRNP protein, mRNA splicing,
1044	'not included in iLL672'	YPL212C						11	G	12	YPL212C	PUS1	intranuclear protein which exhibits a nucleotide-specific intron-dependent tRNA pseudouridine synthase activity,pseudouridylate synthase,
1045	'not included in iLL672'	YPL208W						11	H	1	YPL208W		biological_process unknown, molecular_function unknown,
1046	'not included in iLL672'	YPL207W						11	H	2	YPL207W		biological_process unknown, molecular_function unknown,
1047	'not included in iLL672'	YPL206C						11	H	3	YPL206C		biological_process unknown, molecular_function unknown,
1048	'not included in iLL672'	YPL205C						11	H	4	YPL205C		biological_process unknown, molecular_function unknown,
1049	'not included in iLL672'	YPL203W						11	H	5	YPL203W	TPK2, PKA2, PKA3, YKR1	cAMP-dependent protein kinase catalytic subunit, protein phosphorylation*, protein serine/threonine kinase*, cytoplasm*
1050	'not included in iLL672'	YPL202C						11	H	6	YPL202C		biological_process unknown, molecular_function unknown,
1051	'not included in iLL672'	YPL201C						11	H	7	YPL201C		biological_process unknown, molecular_function unknown,
1052	'not included in iLL672'	YPL200W						11	H	8	YPL200W	CSM4	biological_process unknown, molecular_function unknown,
1053	'not included in iLL672'	YPL199C						11	H	9	YPL199C		biological_process unknown, molecular_function unknown,
1054	'not included in iLL672'	YPL198W						11	H	10	YPL198W	RPL7B	Ribosomal protein L7B (L6B) (rp11) (YL8), protein biosynthesis, structural protein of ribosome, cytosolic large ribosomal (60S)-subunit
1055	'not included in iLL672'	YPL197C						11	H	11	YPL197C		biological_process unknown, molecular_function unknown,
1056	'not included in iLL672'	YPL196W						11	H	12	YPL196W		biological_process unknown, molecular_function unknown,
1057	'not included in iLL672'	YPL195W						12	A	1	YPL195W	APL5, YKS4	delta-like subunit of the yeast AP-3 adaptin component of the membrane-associated clathrin assembly complex
1058	'not included in iLL672'	YPL194W						12	A	2	YPL194W	DDC1	DNA damage checkpoint gene,molecular_function unknown,
1059	'not included in iLL672'	YPL193W						12	A	3	YPL193W	RSA1	RiboSome Assembly, ribosomal large subunit assembly and maintenance, molecular_function unknown, nucleoplasm
1060	'not included in iLL672'	YPL192C						12	A	4	YPL192C	PRM3	pheromone-regulated membrane protein, mating (sensu Saccharomyces), molecular_function unknown, integral membrane protein
1061	'not included in iLL672'	YPL191C						12	A	5	YPL191C		biological_process unknown, molecular_function unknown,
1062	'not included in iLL672'	YPL189W						12	A	6	YPL189W	GUP2	Putative active glycerol transporter
1063	'part of iLL672'	YPL188W						12	A	7	YPL188W	POS5	involved in oxidative stress, biological_process unknown, molecular_function unknown,
1064	'not included in iLL672'	YPL187W						12	A	8	YPL187W
1065	'not included in iLL672'	YPL185W						12	A	9	YPL185W
1066	'not included in iLL672'	YPL186C						12	A	10	YPL186C
1067	'not included in iLL672'	YPL184C						12	A	11	YPL184C
1068	'not included in iLL672'	YPL181W						12	A	12	YPL181W
1069	'not included in iLL672'	YPL182C						12	B	1	YPL182C
1070	'not included in iLL672'	YPL180W						12	B	2	YPL180W
1071	'not included in iLL672'	YPL179W						12	B	3	YPL179W
1072	'not included in iLL672'	YPL178W						12	B	4	YPL178W
1073	'not included in iLL672'	YPL177C						12	B	5	YPL177C
1074	'not included in iLL672'	YPL176C						12	B	6	YPL176C
1075	'not included in iLL672'	YPL174C						12	B	7	YPL174C
1076	'not included in iLL672'	YPL173W			0	0	0	12	B	8	YPL173W
1077	'not included in iLL672'	YPL172C			0	0	0	12	B	9	YPL172C
1078	'not included in iLL672'	YPL171C						12	B	10	YPL171C
1079	'not included in iLL672'	YPL170W						12	B	11	YPL170W
1080	'not included in iLL672'	YPL168W						12	B	12	YPL168W
1081	'not included in iLL672'	YPL167C						12	C	1	YPL167C
1082	'not included in iLL672'	YPL166W						12	C	2	YPL166W
1083	'not included in iLL672'	YPL165C						12	C	3	YPL165C
1084	'not included in iLL672'	YPL164C						12	C	4	YPL164C
1085	'not included in iLL672'	YPL163C						12	C	5	YPL163C
1086	'not included in iLL672'	YPL162C						12	C	6	YPL162C
1087	'not included in iLL672'	YPL161C						12	C	7	YPL161C
1088	'not included in iLL672'	YPL159C						12	C	8	YPL159C
1089	'not included in iLL672'	YPL157W						12	C	9	YPL157W
1090	'not included in iLL672'	YPL156C						12	C	10	YPL156C
1091	'not included in iLL672'	YPL155C						12	C	11	YPL155C
1092	'not included in iLL672'	YPL154C						12	C	12	YPL154C
1093	'not included in iLL672'	YPL152W						12	D	1	YPL152W
1094	'not included in iLL672'	YPL150W						12	D	2	YPL150W
1095	'not included in iLL672'	YPL149W						12	D	3	YPL149W
1096	'not included in iLL672'	YPL147W						12	D	4	YPL147W
1097	'not included in iLL672'	YPL145C						12	D	5	YPL145C
1098	'not included in iLL672'	YPL144W						12	D	6	YPL144W
1099	'not included in iLL672'	YPL141C						12	D	7	YPL141C
1100	'not included in iLL672'	YPL140C						12	D	8	YPL140C
1101	'not included in iLL672'	YPL139C						12	D	9	YPL139C
1102	'not included in iLL672'	YPL138C						12	D	10	YPL138C
1103	'not included in iLL672'	YPL136W						12	D	11	YPL136W
1104	'not included in iLL672'	YPL135W						12	D	12	YPL135W
1105	'not included in iLL672'	YPL133C						12	E	1	YPL133C
1106	'not included in iLL672'	YPL130W						12	E	2	YPL130W
1107	'not included in iLL672'	YPL129W						12	E	3	YPL129W
1108	'not included in iLL672'	YPL127C						12	E	4	YPL127C
1109	'not included in iLL672'	YPL125W						12	E	5	YPL125W
1110	'not included in iLL672'	YPL123C						12	E	6	YPL123C
1111	'not included in iLL672'	YPL121C						12	E	7	YPL121C
1112	'not included in iLL672'	YPL120W						12	E	8	YPL120W
1113	'not included in iLL672'	YPL119C						12	E	9	YPL119C
1114	'not included in iLL672'	YPL118W			0	0	0	12	E	10	YPL118W
1115	'not included in iLL672'	YPL116W						12	E	11	YPL116W
1116	'not included in iLL672'	YPL115C						12	E	12	YPL115C
1117	'not included in iLL672'	YPL114W						12	F	1	YPL114W
1118	'not included in iLL672'	YPL113C						12	F	2	YPL113C
1119	'not included in iLL672'	YPL112C						12	F	3	YPL112C
1120	'part of iLL672'	YPL111W						12	F	4	YPL111W
1121	'not included in iLL672'	YPL110C						12	F	5	YPL110C
1122	'not included in iLL672'	YPL109C						12	F	6	YPL109C
1123	'not included in iLL672'	YPL108W						12	F	7	YPL108W
1124	'not included in iLL672'	YPL107W						12	F	8	YPL107W
1125	'not included in iLL672'	YPL106C						12	F	9	YPL106C
1126	'not included in iLL672'	YPL105C						12	F	10	YPL105C
1127	'not included in iLL672'	YPL104W			0	0	0	12	F	11	YPL104W
1128	'not included in iLL672'	YPL103C						12	F	12	YPL103C
1129	'not included in iLL672'	YPL101W						12	G	1	YPL101W
1130	'not included in iLL672'	YPL102C						12	G	2	YPL102C
1131	'not included in iLL672'	YPL100W						12	G	3	YPL100W
1132	'not included in iLL672'	YPL099C						12	G	4	YPL099C
1133	'not included in iLL672'	YPL098C						12	G	5	YPL098C
1134	'not included in iLL672'	YPL097W			0	0	0	12	G	6	YPL097W
1135	'not included in iLL672'	YPL096W						12	G	7	YPL096W
1136	'not included in iLL672'	YPL095C						12	G	8	YPL095C
1137	'not included in iLL672'	YPL092W						12	G	9	YPL092W
1138	'not included in iLL672'	YEL001C						12	G	10	YEL001C		biological_process unknown, molecular_function unknown,
1139	'not included in iLL672'	YEL003W						12	G	11	YEL003W	GIM4, PFD2	bovine prefoldin subunit 2 homolog (putative), protein folding,
1140	'not included in iLL672'	YEL004W						12	G	12	YEL004W	YEA4	similar to Gog5, which is involved in vanadate resistance, biological_process unknown, molecular_function unknown,
1141	'not included in iLL672'	YEL005C						12	H	1	YEL005C	VAB2, VAB31	Vac8p binding protein of 31 kDa,molecular_function unknown,
1142	'not included in iLL672'	YEL006W						12	H	2	YEL006W		biological_process unknown, molecular_function unknown,
1143	'not included in iLL672'	YEL007W						12	H	3	YEL007W	TOS9	biological_process unknown, molecular_function unknown,
1144	'not included in iLL672'	YEL008W						12	H	4	YEL008W		biological_process unknown, molecular_function unknown,
1145	'not included in iLL672'	YEL009C						12	H	5	YEL009C	GCN4, AAS3, ARG9	transcriptional activator of amino acid biosynthetic genes,transcription factor,
1146	'not included in iLL672'	YEL010W						12	H	6	YEL010W		biological_process unknown, molecular_function unknown,
1147	'not included in iLL672'	YEL013W						12	H	7	YEL013W	VAC8, YEB3	An armadillo repeat-containing protein localized on the vacuolar membrane, protein-vacuolar targeting*, molecular_function unknown, vacuole
1148	'not included in iLL672'	YEL014C						12	H	8	YEL014C		biological_process unknown, molecular_function unknown,
1149	'not included in iLL672'	YEL015W						12	H	9	YEL015W		biological_process unknown, molecular_function unknown,
1150	'not included in iLL672'	YEL016C						12	H	10	YEL016C		biological_process unknown, molecular_function unknown,
1151	'part of iLL672'	YEL017C-A						12	H	11	YEL017C-A	PMP2	Proteolipid associated with plasma membrane H(+)-ATPase (Pma1p)
1152	'not included in iLL672'	YEL017W						12	H	12	YEL017W		biological_process unknown, molecular_function unknown,
1153	'not included in iLL672'	YEL018W						13	A	1	YEL018W		biological_process unknown, molecular_function unknown,
1154	'not included in iLL672'	YEL020C						13	A	2	YEL020C		biological_process unknown, molecular_function unknown,
1155	'not included in iLL672'	YEL023C						13	A	3	YEL023C		biological_process unknown, molecular_function unknown,
1156	'part of iLL672'	YEL024W	0	0	0	0	0	13	A	4	YEL024W	RIP1	Rieske iron-sulfur protein of the mitochondrial cytochrome bc1 complex,ubiquinol-cytochrome-c reductase,
1157	'not included in iLL672'	YEL025C						13	A	5	YEL025C	SRI1	SWI SNF and RSC interacting protein 1, biological_process unknown, molecular_function unknown,
1158	'not included in iLL672'	YEL027W					0	13	A	6	YEL027W	CUP5, CLS7, GEF2, VMA3	vacuolar ATPase V0 domain subunit c (17 kDa), endocytosis*, hydrogen-transporting two-sector ATPase, hydrogen-transporting ATPase V0 domain
1159	'not included in iLL672'	YEL028W						13	A	7	YEL028W		biological_process unknown, molecular_function unknown,
1160	'not included in iLL672'	YEL029C			0	0	0	13	A	8	YEL029C	BUD16	biological_process unknown, molecular_function unknown,
1161	'not included in iLL672'	YEL030W						13	A	9	YEL030W	ECM10	similar to Hsp70, involved in cell wall biogenesis
1162	'not included in iLL672'	YEL031W						13	A	10	YEL031W	SPF1	P-type ATPase, transport,
1163	'not included in iLL672'	YEL033W						13	A	11	YEL033W		biological_process unknown, molecular_function unknown,
1164	'not included in iLL672'	YEL036C			0	0	0	13	A	12	YEL036C	ANP1, GEM3, MNN8	subunit of mannosyltransferase complex, protein glycosylation,
1165	'not included in iLL672'	YEL037C						13	B	1	YEL037C	RAD23	ubiquitin-like protein, nucleotide-excision repair, damaged DNA binding, repairosome*
1166	'not included in iLL672'	YEL038W						13	B	2	YEL038W	UTR4	biological_process unknown, molecular_function unknown,
1167	'not included in iLL672'	YEL039C						13	B	3	YEL039C	CYC7	iso-2-cytochrome c, respiration,
1168	'not included in iLL672'	YEL040W						13	B	4	YEL040W	UTR2	biological_process unknown, molecular_function unknown,
1169	'part of iLL672'	YEL041W						13	B	5	YEL041W		biological_process unknown, molecular_function unknown,
1170	'not included in iLL672'	YEL042W						13	B	6	YEL042W	GDA1	Guanosine diphosphatase of Golgi membrane,guanosine-diphosphatase,
1171	'not included in iLL672'	YEL043W						13	B	7	YEL043W		biological_process unknown, molecular_function unknown,
1172	'not included in iLL672'	YEL044W						13	B	8	YEL044W		biological_process unknown, molecular_function unknown,
1173	'not included in iLL672'	YEL045C						13	B	9	YEL045C		biological_process unknown, molecular_function unknown,
1174	'part of iLL672'	YEL046C						13	B	10	YEL046C	GLY1	Threonine Aldolase,threonine aldolase,
1175	'part of iLL672'	YEL047C						13	B	11	YEL047C		biological_process unknown,
1176	'not included in iLL672'	YEL048C						13	B	12	YEL048C		biological_process unknown, molecular_function unknown,
1177	'not included in iLL672'	YEL049W						13	C	1	YEL049W	PAU2	similar to members of the seripauperin (PAU) family, biological_process unknown, molecular_function unknown,
1178	'not included in iLL672'	YEL050C			0	0	0	13	C	2	YEL050C	RML2	mitochondrial ribosomal protein L2 of the large subunit, protein biosynthesis*, structural protein of ribosome, mitochondrial large ribosomal-subunit
1179	'not included in iLL672'	YEL051W						13	C	3	YEL051W	VMA8	vacuolar ATPase V1 domain subunit D, vacuolar acidification, hydrogen-transporting two-sector ATPase, hydrogen-transporting ATPase V1 domain
1180	'not included in iLL672'	YEL052W						13	C	4	YEL052W	AFG1	ATPase family gene, biological_process unknown, adenosinetriphosphatase, cellular_component unknown
1181	'not included in iLL672'	YEL053C						13	C	5	YEL053C	MAK10	glucose-repressible protein required for replication of dsRNA virus,molecular_function unknown,
1182	'not included in iLL672'	YEL054C						13	C	6	YEL054C	RPL12A	Ribosomal protein L12A (L15A) (YL23), protein biosynthesis*, structural protein of ribosome, cytosolic large ribosomal (60S)-subunit
1183	'not included in iLL672'	YEL056W						13	C	7	YEL056W	HAT2	subunit of a cytoplasmic histone acetyltransferase, chromatin assembly/disassembly, H3/H4 histone acetyltransferase, cytoplasm
1184	'not included in iLL672'	YEL057C						13	C	8	YEL057C		biological_process unknown, molecular_function unknown,
1185	'not included in iLL672'	YEL059W						13	C	9	YEL059W		biological_process unknown, molecular_function unknown,
1186	'not included in iLL672'	YEL060C						13	C	10	YEL060C	PRB1, CVT1	vacuolar protease B,cerevisin,
1187	'not included in iLL672'	YEL061C						13	C	11	YEL061C	CIN8, KSL2, SDS15	kinesin-related protein involved in establishment and maintenance of mitotic spindle, mitotic chromosome segregation*, microtubule motor, kinesin*
1188	'not included in iLL672'	YEL062W						13	C	12	YEL062W	NPR2	Non-membrane-embedded, PEST sequence-containing protein,transcription factor,
1189	'part of iLL672'	YEL063C						13	D	1	YEL063C	CAN1	arginine permease, transport, basic amino acid permease,
1190	'not included in iLL672'	YEL064C						13	D	2	YEL064C		similar to amino acid transport proteins, biological_process unknown, molecular_function unknown,
1191	'not included in iLL672'	YEL065W						13	D	3	YEL065W	SIT1	Ferrioxamine B permease, transport,
1192	'not included in iLL672'	YEL066W						13	D	4	YEL066W	HPA3	histone acetyltransferase complex subunit
1193	'not included in iLL672'	YEL067C						13	D	5	YEL067C		biological_process unknown, molecular_function unknown,
1194	'not included in iLL672'	YEL068C						13	D	6	YEL068C		biological_process unknown, molecular_function unknown,
1195	'part of iLL672'	YEL071W						13	D	7	YEL071W	DLD3	D-lactate dehydrogenase, lactate metabolism, D-lactate dehydrogenase (cytochrome), soluble fraction
1196	'not included in iLL672'	YEL072W						13	D	8	YEL072W		biological_process unknown, molecular_function unknown,
1197	'not included in iLL672'	YER001W						13	D	9	YER001W	MNN1	Alpha-1,3-mannosyltransferase, O-linked glycosylation*, alpha-1,3-mannosyltransferase, Golgi apparatus
1198	'not included in iLL672'	YER002W						13	D	10	YER002W		biological_process unknown, molecular_function unknown, nucleus*
1199	'not included in iLL672'	YER004W						13	D	11	YER004W		biological_process unknown, molecular_function unknown,
1200	'not included in iLL672'	YER005W						13	D	12	YER005W	YND1, YEJ5	apyrase (NDPase NTPase)
1201	'not included in iLL672'	YER007C-A						13	E	1	YER007C-A		biological_process unknown, molecular_function unknown,
1202	'not included in iLL672'	YER007W						13	E	2	YER007W	PAC2	(putative) tubulin cofactor E, involved in microtubule stability, post-chaperonine tubulin folding pathway*, cochaperone, cytoplasm
1203	'not included in iLL672'	YER010C						13	E	3	YER010C		biological_process unknown, molecular_function unknown,
1204	'not included in iLL672'	YER011W						13	E	4	YER011W	TIR1	Cold-shock induced protein of the Srp1p Tip1p family of serine-alanine-rich proteins, cell wall organization and biogenesis*, cell wall structural protein, cell wall
1205	'not included in iLL672'	YER014C-A						13	E	5	YER014C-A	BUD25	bud site selection, biological_process unknown, molecular_function unknown, cellular_component unknown
1206	'not included in iLL672'	YER016W						13	E	6	YER016W	BIM1, YEB1	microtubule-binding protein, microtubule nucleation*, structural protein of cytoskeleton, spindle pole body*
1207	'not included in iLL672'	YER017C			0	0	0	13	E	7	YER017C	AFG3, YTA10	ATP-dependent metalloprotease, protein complex assembly*, adenosinetriphosphatase*, mitochondrial inner membrane
1208	'not included in iLL672'	YER019W						13	E	8	YER019W	ISC1	InositolphosphoSphingolipids-phospholipase C, phospholipid metabolism, phospholipase C,
1209	'not included in iLL672'	YER019C-A						13	E	9	YER019C-A	SBH2, SEB2	homologous to Sbh1p, co-translational membrane targeting, protein transporter, translocon
1210	'not included in iLL672'	YER020W						13	E	10	YER020W	GPA2, SSP101	nucleotide binding regulatory protein, pseudohyphal growth*, heterotrimeric G-protein GTPase, cellular_component unknown
1211	'not included in iLL672'	YER024W						13	E	11	YER024W		biological_process unknown, molecular_function unknown,
1212	'not included in iLL672'	YER030W						13	E	12	YER030W		biological_process unknown, molecular_function unknown,
1213	'not included in iLL672'	YER032W						13	F	1	YER032W	FIR1, PIP1	Putative participant in 3' mRNA processing, mRNA polyadenylation, molecular_function unknown, cellular_component unknown
1214	'not included in iLL672'	YER033C						13	F	2	YER033C	ZRG8	zinc regulated gene, biological_process unknown, molecular_function unknown,
1215	'not included in iLL672'	YER034W						13	F	3	YER034W		biological_process unknown, molecular_function unknown,
1216	'not included in iLL672'	YER035W						13	F	4	YER035W	EDC2	Functions with Edc1p to stimulate mRNA decapping, mRNA processing, molecular_function unknown,
1217	'not included in iLL672'	YER038W-A						13	F	5	YER038W-A
1218	'not included in iLL672'	YER039C						13	F	6	YER039C	HVG1, YEM9	(putative) nucleotide sugar transporter
1219	'not included in iLL672'	YER040W						13	F	7	YER040W	GLN3	Transcriptional activator of nitrogen-regulated genes,transcription factor,
1220	'not included in iLL672'	YER041W						13	F	8	YER041W	YEN1	biological_process unknown, molecular_function unknown,
1221	'not included in iLL672'	YER042W						13	F	9	YER042W	MXR1, MSRA	peptide methionine sulfoxide reductase, oxidative stress response, protein-methionine-S-oxide reductase, cellular_component unknown
1222	'not included in iLL672'	YER044C-A						13	F	10	YER044C-A	MEI4	mRNA is meiosis-specific and has 88 bp intron at 5' end spliced independently of MER1.,molecular_function unknown,
1223	'not included in iLL672'	YER045C						13	F	11	YER045C	ACA1	biological_process unknown, molecular_function unknown,
1224	'not included in iLL672'	YER046W-A						13	F	12	YER046W-A
1225	'not included in iLL672'	YER047C						13	G	1	YER047C	SAP1	member of the AAA ATPase family of proteins
1226	'not included in iLL672'	YER048C						13	G	2	YER048C	CAJ1	homologous to E. coli DnaJ, biological_process unknown, molecular_function unknown,
1227	'not included in iLL672'	YER049W						13	G	3	YER049W		biological_process unknown, molecular_function unknown, cellular_component unknown
1228	'not included in iLL672'	YER050C			0	0	0	13	G	4	YER050C	RSM18	protein of the small subunit of the mitochondrial ribosome
1229	'not included in iLL672'	YER051W						13	G	5	YER051W		biological_process unknown, molecular_function unknown,
1230	'part of iLL672'	YER052C	0	0	0	0	0	13	G	6	YER052C	HOM3, BOR1, SIL4	Aspartate kinase (L-aspartate 4-P-transferase) (EC 2.7.2.4),aspartate kinase,
1231	'not included in iLL672'	YER053C						13	G	7	YER053C		biological_process unknown, inorganic phosphate transporter, vacuole
1232	'not included in iLL672'	YER054C						13	G	8	YER054C	GIP2	(putative) regulator of Glc7, a PP1 family protein phosphatase
1233	'part of iLL672'	YER056C						13	G	9	YER056C	FCY2, BRA7	purine-cytosine permease, transport,
1234	'not included in iLL672'	YER056C-A						13	G	10	YER056C-A	RPL34A	Ribosomal protein L34A, protein biosynthesis, structural protein of ribosome, cytosolic large ribosomal (60S)-subunit
1235	'not included in iLL672'	YER057C	0	0	0			13	G	11	YER057C	HIG1	heat-regulated protein, heat shock response,
1236	'not included in iLL672'	YER058W			0	0	0	13	G	12	YER058W	PET117	cytochrome c oxidase assembly factor, cytochrome c oxidase biogenesis, molecular_function unknown, mitochondrial inner membrane
1237	'not included in iLL672'	YER059W						13	H	1	YER059W	PCL6	PHO85 cyclin, cell cycle,
1238	'part of iLL672'	YER060W						13	H	2	YER060W	FCY21	purine-cytosine permease, transport,
1239	'part of iLL672'	YER060W-A						13	H	3	YER060W-A	FCY22	purine-cytosine permease, transport,
1240	'part of iLL672'	YER061C						13	H	4	YER061C	CEM1	Protein homologous to beta-keto-acyl synthase, hexadecanal biosynthesis, 3-oxoacyl-[acyl-carrier protein] synthase, mitochondrion
1241	'part of iLL672'	YER062C						13	H	5	YER062C	HOR2, GPP2	DL-glycerol-3-phosphatase, osmotic response*, glycerol-1-phosphatase, cellular_component unknown
1242	'part of iLL672'	YER065C					0	13	H	6	YER065C	ICL1	isocitrate lyase,isocitrate lyase,
1243	'not included in iLL672'	YER066C-A						13	H	7	YER066C-A		biological_process unknown, molecular_function unknown,
1244	'not included in iLL672'	YER067W						13	H	8	YER067W		biological_process unknown, molecular_function unknown,
1245	'not included in iLL672'	YER067C-A						13	H	9	YER067C-A
1246	'not included in iLL672'	YER068W						13	H	10	YER068W	MOT2, NOT4, SIG1	putative zinc finger protein, mating (sensu Saccharomyces),
1247	'not included in iLL672'	YER068C-A	0	m	0	m	0	13	H	11	YER068C-A
1248	'part of iLL672'	YER069W	0	0			0	13	H	12	YER069W	ARG5, 6	N-acetyl-gamma-glutamyl-phosphate reductase and acetylglutamate kinase, ornithine biosynthesis, N-acetyl-gamma-glutamyl-phosphate reductase*, mitochondrial matrix
1249	'part of iLL672'	YER070W			0	0	0	14	A	1	YER070W	RNR1, CRT7, RIR1, SDS12	ribonucleotide reductase, DNA replication, ribonucleoside-diphosphate reductase, cytosol
1250	'not included in iLL672'	YER071C						14	A	2	YER071C		biological_process unknown, molecular_function unknown,
1251	'not included in iLL672'	YER072W						14	A	3	YER072W	VTC1, NRF1, PHM4	Homolog of S. pombe nrf1 (78% identical in predicted amino acid sequence)
1252	'part of iLL672'	YER073W						14	A	4	YER073W	ALD5	mitochondrial Aldehyde Dehydrogenase, metabolism, aldehyde dehydrogenase, mitochondrion
1253	'not included in iLL672'	YER074W						14	A	5	YER074W	RPS24A, RPS24EA	40S ribosomal protein S24A, protein biosynthesis, structural protein of ribosome, cytosolic small ribosomal (40S)-subunit
1254	'not included in iLL672'	YER075C						14	A	6	YER075C	PTP3	Protein tyrosine phosphatase,protein tyrosine phosphatase,
1255	'not included in iLL672'	YER079W						14	A	7	YER079W		biological_process unknown, molecular_function unknown,
1256	'not included in iLL672'	YER080W						14	A	8	YER080W		biological_process unknown, molecular_function unknown,
1257	'part of iLL672'	YER081W						14	A	9	YER081W	SER3	3-phosphoglycerate dehydrogenase, serine biosynthesis, phosphoglycerate dehydrogenase, cellular_component unknown
1258	'not included in iLL672'	YER083C						14	A	10	YER083C		biological_process unknown, molecular_function unknown,
1259	'not included in iLL672'	YER084W						14	A	11	YER084W		biological_process unknown, molecular_function unknown,
1260	'not included in iLL672'	YER085C						14	A	12	YER085C		biological_process unknown, molecular_function unknown,
1261	'part of iLL672'	YER086W	0	0	0	0	0	14	B	1	YER086W	ILV1, ISO1	threonine deaminase,threonine dehydratase,
1262	'not included in iLL672'	YER087C-A						14	B	2	YER087C-A	SBH1, SEB1	homologous to Sbh2p, co-translational membrane targeting, protein transporter, translocon
1263	'not included in iLL672'	YHL047C						14	B	3	YHL047C	TAF1	Triacetylfusarinine C transporter
1264	'not included in iLL672'	YHL046C						14	B	4	YHL046C		biological_process unknown, molecular_function unknown,
1265	'not included in iLL672'	YHL045W						14	B	5	YHL045W		biological_process unknown, molecular_function unknown,
1266	'not included in iLL672'	YHL044W						14	B	6	YHL044W		biological_process unknown, molecular_function unknown,
1267	'not included in iLL672'	YHL043W						14	B	7	YHL043W	ECM34	involved in cell wall biogenesis,molecular_function unknown,
1268	'not included in iLL672'	YHL042W						14	B	8	YHL042W		biological_process unknown, molecular_function unknown,
1269	'not included in iLL672'	YHL041W						14	B	9	YHL041W		biological_process unknown, molecular_function unknown,
1270	'not included in iLL672'	YHL040C						14	B	10	YHL040C	ARN1	iron-siderophore transport, iron-siderophore transporter, cytoplasmic vesicle
1271	'not included in iLL672'	YHL038C			0	0	0	14	B	11	YHL038C	CBP2	Cytochrome B pre-mRNA processing protein
1272	'not included in iLL672'	YHL037C						14	B	12	YHL037C		biological_process unknown, molecular_function unknown,
1273	'part of iLL672'	YHL036W						14	C	1	YHL036W	MUP3	very low affinity methionine permease, transport,
1274	'not included in iLL672'	YHL035C						14	C	2	YHL035C		ABC transporter, biological_process unknown, molecular_function unknown,
1275	'not included in iLL672'	YHL034C						14	C	3	YHL034C	SBP1, SSBR1	Single-strand nucleic acid binding protein, RNA processing,
1276	'not included in iLL672'	YHL033C						14	C	4	YHL033C	RPL8A, MAK7	Ribosomal protein L8A (rp6) (YL5) (L4A), protein biosynthesis, structural protein of ribosome, cytosolic large ribosomal (60S)-subunit
1277	'part of iLL672'	YHL032C						14	C	5	YHL032C	GUT1	glyerol kinase (converts glycerol to glycerol-3-phosphate,glycerol kinase,
1278	'not included in iLL672'	YHL031C						14	C	6	YHL031C	GOS1	Golgi SNARE protein, non-selective vesicle fusion*, v-SNARE, inter-Golgi transport vesicle
1279	'not included in iLL672'	YHL030W						14	C	7	YHL030W	ECM29	involved in cell wall biogenesis,molecular_function unknown,
1280	'not included in iLL672'	YHL029C						14	C	8	YHL029C		biological_process unknown, molecular_function unknown,
1281	'not included in iLL672'	YHL028W						14	C	9	YHL028W	WSC4, YHC8	Putative integral membrane protein containing novel cysteine motif. Similarity to SLG1 (WSC1), WSC2 and WSC3, cell wall organization and biogenesis*, molecular_function unknown, membrane fraction
1282	'not included in iLL672'	YHL027W						14	C	10	YHL027W	RIM101	Meiotic regulatory protein; Cys-His zinc fingers, meiosis, transcription factor,
1283	'not included in iLL672'	YHL026C						14	C	11	YHL026C		biological_process unknown, molecular_function unknown,
1284	'not included in iLL672'	YHL023C						14	C	12	YHL023C		biological_process unknown, molecular_function unknown,
1285	'not included in iLL672'	YHL022C						14	D	1	YHL022C	SPO11	Encodes one of the earliest meiosis-specific recombination functions.
1286	'not included in iLL672'	YHL021C						14	D	2	YHL021C		biological_process unknown, molecular_function unknown,
1287	'not included in iLL672'	YHL020C						14	D	3	YHL020C	OPI1	negative regulator of phospholipid biosynthesis, phospholipid metabolism,
1288	'not included in iLL672'	YHL019C						14	D	4	YHL019C	APM2	Similiar to clathrin coat proteins, endocytosis,
1289	'not included in iLL672'	YHL017W						14	D	5	YHL017W		Probable transmembrane protein PTM1, biological_process unknown, molecular_function unknown,
1290	'part of iLL672'	YHL016C						14	D	6	YHL016C	DUR3	Urea transporter, transport,
1291	'not included in iLL672'	YHL014C						14	D	7	YHL014C	YLF2, YLF1	GTP-binding protein and glycogen phosphorylase (weak), biological_process unknown, molecular_function unknown,
1292	'not included in iLL672'	YHL013C						14	D	8	YHL013C		biological_process unknown, molecular_function unknown,
1293	'part of iLL672'	YHL012W						14	D	9	YHL012W		UDP Glucose pyrophosphorylase,UTP--glucose-1-phosphate uridylyltransferase,
1294	'not included in iLL672'	YHL010C						14	D	10	YHL010C		biological_process unknown, molecular_function unknown,
1295	'not included in iLL672'	YHL009C						14	D	11	YHL009C	YAP3	bZip DNA binding proteins, transcription,
1296	'not included in iLL672'	YHL008C						14	D	12	YHL008C		Potential formate transporter nirC, biological_process unknown, molecular_function unknown,
1297	'not included in iLL672'	YHL007C						14	E	1	YHL007C	STE20	serine threonine protein kinase, protein phosphorylation*, protein kinase, incipient bud site*
1298	'not included in iLL672'	YHL006C						14	E	2	YHL006C	SHU1	suppressor of HU sensitivity of sgs1 mutations, biological_process unknown, molecular_function unknown,
1299	'not included in iLL672'	YHL005C	0	0	0	0	0	14	E	3	YHL005C		biological_process unknown, molecular_function unknown,
1300	'part of iLL672'	YHL003C	0	0			0	14	E	4	YHL003C	LAG1	YKL008C,molecular_function unknown,
1301	'part of iLL672'	YHR001W-A						14	E	5	YHR001W-A	QCR10	8.5 kDa subunit of the ubiqunol-cytochrome c oxidoreductase complex,ubiquinol-cytochrome-c reductase,
1302	'not included in iLL672'	YHR010W						14	E	6	YHR010W	RPL27A, RPL27	Ribosomal protein L27A, protein biosynthesis, structural protein of ribosome, cytosolic large ribosomal (60S)-subunit
1303	'not included in iLL672'	YHR011W			0	0	0	14	E	7	YHR011W	DIA4	Seryl-tRNA synthetase, pseudohyphal growth*, serine--tRNA ligase, cellular_component unknown
1304	'not included in iLL672'	YHR012W						14	E	8	YHR012W	VPS29, PEP11	involved in vacuolar protein sorting
1305	'not included in iLL672'	YHR013C						14	E	9	YHR013C	ARD1	subunit of the major N alpha-acetyltransferase; complexes with Nat1p, protein acetylation, peptide alpha-N-acetyltransferase,
1306	'not included in iLL672'	YHR014W						14	E	10	YHR014W	SPO13	sporulation protein, meiosis,
1307	'not included in iLL672'	YHR015W						14	E	11	YHR015W	MIP6	PolyA-binding protein
1308	'part of iLL672'	YHR018C	0	m			0	14	E	12	YHR018C	ARG4	argininosuccinate lyase, arginine biosynthesis, argininosuccinate lyase, cytosol
1309	'not included in iLL672'	YHR021C						14	F	1	YHR021C	RPS27B	40S Ribosomal protein S27B (rp61) (YS20), protein biosynthesis, structural protein of ribosome, cytosolic small ribosomal (40S)-subunit
1310	'not included in iLL672'	YHR022C						14	F	2	YHR022C		RAS-related protein, biological_process unknown, molecular_function unknown,
1311	'not included in iLL672'	YHR028C						14	F	3	YHR028C	DAP2, DPP2	Dipeptidyl aminopeptidase B (DPAP B)
1312	'not included in iLL672'	YHR029C						14	F	4	YHR029C		Thymidylate synthase (putative; weak), biological_process unknown, molecular_function unknown,
1313	'not included in iLL672'	YHR030C						14	F	5	YHR030C	SLT2, BYC2, MPK1, SLK2	serine threonine MAP kinase, protein phosphorylation*, MAP kinase, nucleus
1314	'not included in iLL672'	YHR031C						14	F	6	YHR031C	RRM3, RTT104	DNA helicase,DNA helicase,
1315	'not included in iLL672'	YHR033W						14	F	7	YHR033W		Pro1p (Gamma-glutamyl kinase), biological_process unknown, molecular_function unknown,
1316	'not included in iLL672'	YHR034C						14	F	8	YHR034C		biological_process unknown, molecular_function unknown,
1317	'not included in iLL672'	YHR035W						14	F	9	YHR035W		Sec23p (weak), biological_process unknown, molecular_function unknown,
1318	'part of iLL672'	YHR037W						14	F	10	YHR037W	PUT2	delta-1-pyrroline-5-carboxylate dehydrogenase,1-pyrroline-5-carboxylate dehydrogenase,
1319	'not included in iLL672'	YHR038W			0	0	0	14	F	11	YHR038W	FIL1, KIM4	Putative mitochondrial ribosome recycling factor, protein biosynthesis, translation termination factor, mitochondrion
1320	'not included in iLL672'	YHR039C						14	F	12	YHR039C	MSC7	Aldehyde dehydrogenases, biological_process unknown, molecular_function unknown,
1321	'not included in iLL672'	YHR044C						14	G	1	YHR044C	DOG1	2-deoxyglucose-6-phosphate phosphatase,2-deoxyglucose-6-phosphatase,
1322	'part of iLL672'	YHR046C						14	G	2	YHR046C
1323	'not included in iLL672'	YHR047C						14	G	3	YHR047C
1324	'not included in iLL672'	YHR048W						14	G	4	YHR048W
1325	'not included in iLL672'	YHR049W						14	G	5	YHR049W
1326	'not included in iLL672'	YHR049C-A						14	G	6	YHR049C-A
1327	'not included in iLL672'	YHR050W						14	G	7	YHR050W
1328	'part of iLL672'	YHR051W			0	0	0	14	G	8	YHR051W
1329	'not included in iLL672'	YHR057C						14	G	9	YHR057C
1330	'not included in iLL672'	YHR060W						14	G	10	YHR060W
1331	'not included in iLL672'	YHR061C						14	G	11	YHR061C
1332	'not included in iLL672'	YHR066W						14	G	12	YHR066W
1333	'not included in iLL672'	YHR073W						14	H	1	YHR073W
1334	'not included in iLL672'	YHR075C						14	H	2	YHR075C
1335	'not included in iLL672'	YHR076W						14	H	3	YHR076W
1336	'not included in iLL672'	YHR077C						14	H	4	YHR077C
1337	'not included in iLL672'	YHR078W						14	H	5	YHR078W
1338	'not included in iLL672'	YHR079C						14	H	6	YHR079C
1339	'not included in iLL672'	YHR080C						14	H	7	YHR080C
1340	'not included in iLL672'	YHR081W						14	H	8	YHR081W
1341	'not included in iLL672'	YHR082C						14	H	9	YHR082C
1342	'not included in iLL672'	YHR086W						14	H	10	YHR086W
1343	'not included in iLL672'	YHR087W						14	H	11	YHR087W
1344	'not included in iLL672'	YHR091C			0	0	0	14	H	12	YHR091C
1345	'part of iLL672'	YHR092C						15	A	1	YHR092C
1346	'not included in iLL672'	YHR093W						15	A	2	YHR093W
1347	'part of iLL672'	YHR094C						15	A	3	YHR094C
1348	'not included in iLL672'	YHR095W						15	A	4	YHR095W
1349	'part of iLL672'	YHR096C						15	A	5	YHR096C
1350	'not included in iLL672'	YHR097C						15	A	6	YHR097C
1351	'not included in iLL672'	YHR100C						15	A	7	YHR100C
1352	'not included in iLL672'	YHR103W						15	A	8	YHR103W
1353	'not included in iLL672'	YHR104W						15	A	9	YHR104W
1354	'not included in iLL672'	YHR105W						15	A	10	YHR105W
1355	'part of iLL672'	YHR106W						15	A	11	YHR106W
1356	'not included in iLL672'	YHR108W						15	A	12	YHR108W
1357	'not included in iLL672'	YHR109W						15	B	1	YHR109W
1358	'not included in iLL672'	YHR110W						15	B	2	YHR110W
1359	'not included in iLL672'	YHR111W						15	B	3	YHR111W
1360	'not included in iLL672'	YHR112C						15	B	4	YHR112C
1361	'not included in iLL672'	YHR113W						15	B	5	YHR113W
1362	'not included in iLL672'	YHR114W						15	B	6	YHR114W
1363	'not included in iLL672'	YHR115C						15	B	7	YHR115C
1364	'not included in iLL672'	YHR116W			0	0	0	15	B	8	YHR116W
1365	'not included in iLL672'	YHR117W						15	B	9	YHR117W
1366	'not included in iLL672'	YHR120W			0	0	0	15	B	10	YHR120W
1367	'not included in iLL672'	YHR121W						15	B	11	YHR121W
1368	'part of iLL672'	YHR123W						15	B	12	YHR123W
1369	'not included in iLL672'	YHR124W						15	C	1	YHR124W
1370	'not included in iLL672'	YHR125W						15	C	2	YHR125W
1371	'not included in iLL672'	YHR126C						15	C	3	YHR126C
1372	'not included in iLL672'	YHR129C						15	C	4	YHR129C
1373	'not included in iLL672'	YHR130C						15	C	5	YHR130C
1374	'not included in iLL672'	YHR132C						15	C	6	YHR132C
1375	'not included in iLL672'	YHR133C						15	C	7	YHR133C
1376	'not included in iLL672'	YHR134W						15	C	8	YHR134W
1377	'not included in iLL672'	YHR135C						15	C	9	YHR135C
1378	'not included in iLL672'	YHR136C						15	C	10	YHR136C
1379	'part of iLL672'	YHR137W						15	C	11	YHR137W
1380	'not included in iLL672'	YHR138C						15	C	12	YHR138C
1381	'not included in iLL672'	YHR139C						15	D	1	YHR139C
1382	'not included in iLL672'	YHR139C-A						15	D	2	YHR139C-A
1383	'part of iLL672'	YIL006W						15	D	3	YIL006W		biological_process unknown, molecular_function unknown,
1384	'not included in iLL672'	YIL007C						15	D	4	YIL007C		biological_process unknown, molecular_function unknown,
1385	'not included in iLL672'	YIL008W						15	D	5	YIL008W	URM1	ubiquitin like protein, protein modification,
1386	'not included in iLL672'	YIL009W						15	D	6	YIL009W	FAA3	Acyl CoA synthase,long-chain-fatty-acid-CoA-ligase,
1387	'not included in iLL672'	YIL010W						15	D	7	YIL010W	DOT5	involved in telomeric silencing, transcription,
1388	'not included in iLL672'	YIL015C-A						15	D	8	YIL015C-A		biological_process unknown, molecular_function unknown,
1389	'not included in iLL672'	YIL018W						15	D	9	YIL018W	RPL2B, RPL5A	Ribosomal protein L2B (L5B) (rp8) (YL6), protein biosynthesis, structural protein of ribosome, cytosolic large ribosomal (60S)-subunit
1390	'not included in iLL672'	YIL038C						15	D	10	YIL038C	NOT3	CCR4 trascriptional complex component, transcription,
1391	'not included in iLL672'	YIL042C						15	D	11	YIL042C		biological_process unknown, molecular_function unknown,
1392	'not included in iLL672'	YIL047C						15	D	12	YIL047C	SYG1	plasma membrane protein, signal transduction, molecular_function unknown, plasma membrane
1393	'not included in iLL672'	YIL052C						15	E	1	YIL052C	RPL34B	Ribosomal protein L34B, protein biosynthesis, structural protein of ribosome, cytosolic large ribosomal (60S)-subunit
1394	'not included in iLL672'	YIL054W						15	E	2	YIL054W	FYV2	biological_process unknown, molecular_function unknown, cellular_component unknown
1395	'not included in iLL672'	YIL055C						15	E	3	YIL055C		biological_process unknown, molecular_function unknown,
1396	'not included in iLL672'	YIL056W						15	E	4	YIL056W		biological_process unknown, molecular_function unknown,
1397	'not included in iLL672'	YIL059C						15	E	5	YIL059C		biological_process unknown, molecular_function unknown,
1398	'not included in iLL672'	YIL060W						15	E	6	YIL060W		biological_process unknown, molecular_function unknown,
1399	'part of iLL672'	YIL066C						15	E	7	YIL066C	RNR3, DIN1, RIR3	Ribonucleotide reductase (ribonucleoside-diphosphate reductase) large subunit, DNA replication, ribonucleoside-diphosphate reductase, cellular_component unknown
1400	'not included in iLL672'	YIL067C						15	E	8	YIL067C		biological_process unknown, molecular_function unknown,
1401	'not included in iLL672'	YIL069C	0	0	0		0	15	E	9	YIL069C	RPS24B, RPS24EB	40S ribosomal protein S24B, protein biosynthesis, structural protein of ribosome, cytosolic small ribosomal (40S)-subunit
1402	'not included in iLL672'	YIL070C						15	E	10	YIL070C	MAM33	Mitochondrial protein involved in respiration, respiration,
1403	'not included in iLL672'	YIL071C						15	E	11	YIL071C	PCI8	biological_process unknown, molecular_function unknown, cellular_component unknown
1404	'part of iLL672'	YIL074C						15	E	12	YIL074C	SER33	3-phosphoglycerate dehydrogenase, serine biosynthesis, phosphoglycerate dehydrogenase, cellular_component unknown
1405	'not included in iLL672'	YIL085C						15	F	1	YIL085C	KTR7	(putative) mannosyltransferase, cell wall organization and biogenesis*, mannosyltransferase, Golgi apparatus
1406	'not included in iLL672'	YIL089W						15	F	2	YIL089W		biological_process unknown, molecular_function unknown,
1407	'not included in iLL672'	YIL092W						15	F	3	YIL092W		biological_process unknown, molecular_function unknown,
1408	'part of iLL672'	YIL094C	0	0	0	0	0	15	F	4	YIL094C	LYS12, LYS10, LYS11	Homo-isocitrate dehydrogenase, lysine biosynthesis,
1409	'not included in iLL672'	YIL001W						15	F	5	YIL001W		biological_process unknown, molecular_function unknown,
1410	'not included in iLL672'	YIL002C						15	F	6	YIL002C	INP51, SJL1	phosphatidylinositol 4,5-bisphosphate 5-phosphatase
1411	'not included in iLL672'	YIL005W						15	F	7	YIL005W		protein disulfide isomerase
1412	'not included in iLL672'	YIL011W						15	F	8	YIL011W	TIR3	biological_process unknown, molecular_function unknown,
1413	'not included in iLL672'	YIL012W						15	F	9	YIL012W		biological_process unknown, molecular_function unknown,
1414	'not included in iLL672'	YIL013C						15	F	10	YIL013C	PDR11	Putative member of the ABC family of membrane transporters, transport,
1415	'not included in iLL672'	YIL014W						15	F	11	YIL014W	MNT3	alpha-1,3-mannosyltransferase, O-linked glycosylation, alpha-1,3-mannosyltransferase, cellular_component unknown
1416	'not included in iLL672'	YIL015W						15	F	12	YIL015W	BAR1, SST1	extracellular protease synthesized in a-cells that cleaves and inactivates alpha factor, pheromone degradation, aspartic-type endopeptidase, periplasmic space
1417	'not included in iLL672'	YIL016W						15	G	1	YIL016W	SNL1	18.3 kD integral membrane protein
1418	'not included in iLL672'	YIL017C						15	G	2	YIL017C	VID28	vacuole import and degradation,molecular_function unknown,
1419	'part of iLL672'	YIL020C						15	G	3	YIL020C	HIS6	phosphoribosyl-5-amino-1-phosphoribosyl-4-imidazolecarboxiamide isomerase, histidine biosynthesis, 1-(5-phosphoribosyl)-5-[(5-phosphoribosylamino)methylideneamino)imidazole-4-carboxamide isomerase, cell
1420	'not included in iLL672'	YIL023C						15	G	4	YIL023C		biological_process unknown, molecular_function unknown,
1421	'not included in iLL672'	YIL024C						15	G	5	YIL024C		biological_process unknown, molecular_function unknown,
1422	'not included in iLL672'	YIL025C						15	G	6	YIL025C		biological_process unknown, molecular_function unknown,
1423	'not included in iLL672'	YIL027C						15	G	7	YIL027C	KRE27	biological_process unknown, molecular_function unknown,
1424	'not included in iLL672'	YIL028W						15	G	8	YIL028W		biological_process unknown, molecular_function unknown,
1425	'not included in iLL672'	YIL029C						15	G	9	YIL029C		biological_process unknown, molecular_function unknown,
1426	'not included in iLL672'	YIL032C						15	G	10	YIL032C		biological_process unknown, molecular_function unknown,
1427	'not included in iLL672'	YIL034C						15	G	11	YIL034C	CAP2	beta subunit of capping protein, cell wall organization and biogenesis*, F-actin capping, actin cortical patch (sensu Saccharomyces)*
1428	'not included in iLL672'	YIL035C						15	G	12	YIL035C	CKA1	alpha subunit of casein kinase II, establishment of cell polarity (sensu Saccharomyces)*, casein kinase II, casein kinase II
1429	'not included in iLL672'	YIL036W						15	H	1	YIL036W	CST6	omosome STability, DNA metabolism, molecular_function unknown, cellular_component unknown
1430	'not included in iLL672'	YIL037C						15	H	2	YIL037C	PRM2	pheromone-regulated membrane protein, mating (sensu Saccharomyces), molecular_function unknown, integral membrane protein
1431	'not included in iLL672'	YIL039W						15	H	3	YIL039W		biological_process unknown, molecular_function unknown,
1432	'not included in iLL672'	YIL040W						15	H	4	YIL040W		biological_process unknown, molecular_function unknown,
1433	'not included in iLL672'	YIL041W						15	H	5	YIL041W		biological_process unknown, molecular_function unknown,
1434	'not included in iLL672'	YIL043C						15	H	6	YIL043C	CBR1, CBR5	cytochrome b reductase,cytochrome b5 reductase,
1435	'not included in iLL672'	YIL044C						15	H	7	YIL044C	AGE2, SAT2	ARF GAP with effector function(s), ER to Golgi transport*, ARF GTPase activator, cellular_component unknown
1436	'not included in iLL672'	YIL045W						15	H	8	YIL045W	PIG2	Protein with 30% identity to protein corresponding to YER054
1437	'not included in iLL672'	YIL049W						15	H	9	YIL049W	DFG10	involved in filamentous growth,molecular_function unknown,
1438	'not included in iLL672'	YIL050W						15	H	10	YIL050W	PCL7	PHO85 cyclin, cell cycle, cyclin,
1439	'part of iLL672'	YIL053W						15	H	11	YIL053W	RHR2, GPP1	DL-glycerol-3-phosphatase, glycerol metabolism,
1440	'not included in iLL672'	YIL057C						15	H	12	YIL057C		biological_process unknown, molecular_function unknown,
1441	'not included in iLL672'	YIL064W						16	A	1	YIL064W		biological_process unknown, molecular_function unknown,
1442	'not included in iLL672'	YIL065C						16	A	2	YIL065C	FIS1, MDV2	mitochondrial fission, mitochondrial fission, molecular_function unknown, mitochondrial outer membrane
1443	'not included in iLL672'	YIL072W						16	A	3	YIL072W	HOP1	DNA binding protein, meiosis, DNA binding, meiotic chromosome
1444	'not included in iLL672'	YIL073C						16	A	4	YIL073C	SPO22	meiosis-specific phospholipase A2 homolog
1445	'not included in iLL672'	YIL076W						16	A	5	YIL076W	SEC28, ANU2	epsilon-COP coatomer subunit Sec28p, non-selective vesicle coating, vesicle transport, coatomer
1446	'not included in iLL672'	YIL077C						16	A	6	YIL077C		biological_process unknown, molecular_function unknown,
1447	'not included in iLL672'	YIL079C						16	A	7	YIL079C		biological_process unknown, molecular_function unknown,
1448	'not included in iLL672'	YIL084C						16	A	8	YIL084C	SDS3	(putative) transcriptional regulator
1449	'not included in iLL672'	YIL086C						16	A	9	YIL086C		biological_process unknown, molecular_function unknown,
1450	'not included in iLL672'	YIL087C						16	A	10	YIL087C		biological_process unknown, molecular_function unknown,
1451	'not included in iLL672'	YIL088C						16	A	11	YIL088C		similar to amino acid transport proteins, biological_process unknown, molecular_function unknown,
1452	'not included in iLL672'	YIL090W						16	A	12	YIL090W		biological_process unknown, molecular_function unknown,
1453	'not included in iLL672'	YIL093C						16	B	1	YIL093C	RSM25	protein of the small subunit of the mitochondrial ribosome
1454	'not included in iLL672'	YIL095W						16	B	2	YIL095W	PRK1	probable serine threonine-protein kinase, protein phosphorylation*, protein serine/threonine kinase, actin cortical patch (sensu Saccharomyces)
1455	'not included in iLL672'	YIL096C						16	B	3	YIL096C		biological_process unknown, molecular_function unknown,
1456	'not included in iLL672'	YIL097W						16	B	4	YIL097W	FYV10	biological_process unknown, molecular_function unknown, cellular_component unknown
1457	'not included in iLL672'	YIL098C						16	B	5	YIL098C
1458	'not included in iLL672'	YIL099W						16	B	6	YIL099W
1459	'not included in iLL672'	YIL100W						16	B	7	YIL100W
1460	'not included in iLL672'	YIL101C						16	B	8	YIL101C
1461	'not included in iLL672'	YIL102C						16	B	9	YIL102C
1462	'not included in iLL672'	YIL103W						16	B	10	YIL103W
1463	'not included in iLL672'	YIL105C						16	B	11	YIL105C
1464	'part of iLL672'	YIL107C						16	B	12	YIL107C
1465	'not included in iLL672'	YIL108W						16	C	1	YIL108W
1466	'not included in iLL672'	YIL110W						16	C	2	YIL110W
1467	'part of iLL672'	YIL111W						16	C	3	YIL111W
1468	'not included in iLL672'	YIL112W						16	C	4	YIL112W
1469	'not included in iLL672'	YIL113W						16	C	5	YIL113W
1470	'not included in iLL672'	YIL114C						16	C	6	YIL114C
1471	'part of iLL672'	YIL116W						16	C	7	YIL116W
1472	'not included in iLL672'	YIL117C						16	C	8	YIL117C
1473	'not included in iLL672'	YIL119C						16	C	9	YIL119C
1474	'not included in iLL672'	YIL120W						16	C	10	YIL120W
1475	'not included in iLL672'	YIL121W						16	C	11	YIL121W
1476	'not included in iLL672'	YIL122W						16	C	12	YIL122W
1477	'not included in iLL672'	YIL123W						16	D	1	YIL123W
1478	'part of iLL672'	YIL124W						16	D	2	YIL124W
1479	'part of iLL672'	YIL125W				0	0	16	D	3	YIL125W
1480	'not included in iLL672'	YIL128W						16	D	4	YIL128W
1481	'not included in iLL672'	YIL130W						16	D	5	YIL130W
1482	'not included in iLL672'	YIL131C						16	D	6	YIL131C
1483	'not included in iLL672'	YIL132C						16	D	7	YIL132C
1484	'not included in iLL672'	YIL133C						16	D	8	YIL133C
1485	'not included in iLL672'	YIL135C						16	D	9	YIL135C
1486	'not included in iLL672'	YIL136W						16	D	10	YIL136W
1487	'not included in iLL672'	YIL137C						16	D	11	YIL137C
1488	'not included in iLL672'	YIL138C						16	D	12	YIL138C
1489	'not included in iLL672'	YIL139C						16	E	1	YIL139C
1490	'not included in iLL672'	YIL140W						16	E	2	YIL140W
1491	'not included in iLL672'	YIL141W						16	E	3	YIL141W
1492	'part of iLL672'	YIL145C						16	E	4	YIL145C
1493	'not included in iLL672'	YIL146C						16	E	5	YIL146C
1494	'not included in iLL672'	YIL148W						16	E	6	YIL148W
1495	'not included in iLL672'	YIL149C						16	E	7	YIL149C
1496	'not included in iLL672'	YIL152W						16	E	8	YIL152W
1497	'not included in iLL672'	YIL153W						16	E	9	YIL153W
1498	'not included in iLL672'	YIL154C						16	E	10	YIL154C
1499	'part of iLL672'	YIL155C						16	E	11	YIL155C
1500	'not included in iLL672'	YIL156W						16	E	12	YIL156W
1501	'not included in iLL672'	YIL157C						16	F	1	YIL157C
1502	'not included in iLL672'	YIL158W						16	F	2	YIL158W
1503	'not included in iLL672'	YIL159W						16	F	3	YIL159W
1504	'part of iLL672'	YIL160C						16	F	4	YIL160C
1505	'not included in iLL672'	YIL161W						16	F	5	YIL161W
1506	'part of iLL672'	YIL162W						16	F	6	YIL162W
1507	'not included in iLL672'	YIL163C						16	F	7	YIL163C
1508	'not included in iLL672'	YIL164C						16	F	8	YIL164C
1509	'not included in iLL672'	YIL165C						16	F	9	YIL165C
1510	'not included in iLL672'	YIL166C						16	F	10	YIL166C
1511	'not included in iLL672'	YIL167W						16	F	11	YIL167W
1512	'not included in iLL672'	YIL168W						16	F	12	YIL168W
1513	'not included in iLL672'	YIL170W						16	G	1	YIL170W
1514	'not included in iLL672'	YIL173W						16	G	2	YIL173W
1515	'not included in iLL672'	YIR001C						16	G	3	YIR001C
1516	'not included in iLL672'	YIR002C						16	G	4	YIR002C
1517	'not included in iLL672'	YIR003W						16	G	5	YIR003W
1518	'not included in iLL672'	YIR004W						16	G	6	YIR004W
1519	'not included in iLL672'	YIR005W						16	G	7	YIR005W
1520	'not included in iLL672'	YIR007W						16	G	8	YIR007W
1521	'not included in iLL672'	YIR009W						16	G	9	YIR009W
1522	'not included in iLL672'	YIR013C						16	G	10	YIR013C
1523	'not included in iLL672'	YIR014W						16	G	11	YIR014W
1524	'not included in iLL672'	YIR016W						16	G	12	YIR016W
								16	H	1
								16	H	2
								16	H	3
								16	H	4
								16	H	5
								16	H	6
								16	H	7
								16	H	8
								16	H	9
								16	H	10
								16	H	11
								16	H	12
1525	'not included in iLL672'	YAL064C-A						17	A	1	YAL064C-A
1526	'not included in iLL672'	YBL091C-A						17	A	2	YBL091C-A
1527	'not included in iLL672'	YBR269C						17	A	3	YBR269C
1528	'not included in iLL672'	YBR271W						17	A	4	YBR271W
1529	'not included in iLL672'	YBR273C						17	A	5	YBR273C
1530	'not included in iLL672'	YBR274W						17	A	6	YBR274W
1531	'not included in iLL672'	YBR277C						17	A	7	YBR277C
1532	'not included in iLL672'	YBR278W						17	A	8	YBR278W
1533	'not included in iLL672'	YBR279W						17	A	9	YBR279W
1534	'not included in iLL672'	YBR281C						17	A	10	YBR281C
1535	'not included in iLL672'	YBR282W			0	0	0	17	A	11	YBR282W
1536	'not included in iLL672'	YBR283C						17	A	12	YBR283C
1537	'not included in iLL672'	YBR284W						17	B	1	YBR284W
1538	'not included in iLL672'	YBR285W						17	B	2	YBR285W
1539	'not included in iLL672'	YBR286W						17	B	3	YBR286W
1540	'not included in iLL672'	YBR290W						17	B	4	YBR290W
1541	'part of iLL672'	YBR291C						17	B	5	YBR291C
1542	'not included in iLL672'	YBR292C						17	B	6	YBR292C
1543	'not included in iLL672'	YBR293W						17	B	7	YBR293W
1544	'not included in iLL672'	YBR295W						17	B	8	YBR295W
1545	'not included in iLL672'	YBR296C						17	B	9	YBR296C
1546	'not included in iLL672'	YBR297W						17	B	10	YBR297W
1547	'part of iLL672'	YBR298C						17	B	11	YBR298C
1548	'not included in iLL672'	YBR300C						17	B	12	YBR300C
1549	'not included in iLL672'	YCL001W-A						17	C	1	YCL001W-A
1550	'not included in iLL672'	YCR020W-B						17	C	2	YCR020W-B
1551	'not included in iLL672'	YCR024C			0	0	0	17	C	3	YCR024C
1552	'part of iLL672'	YCR024C-A						17	C	4	YCR024C-A
1553	'not included in iLL672'	YCR025C						17	C	5	YCR025C
1554	'not included in iLL672'	YCR026C						17	C	6	YCR026C
1555	'not included in iLL672'	YCR027C						17	C	7	YCR027C
1556	'part of iLL672'	YCR028C						17	C	8	YCR028C
1557	'not included in iLL672'	YCR031C						17	C	9	YCR031C
1558	'part of iLL672'	YCR034W						17	C	10	YCR034W
1559	'part of iLL672'	YCR036W						17	C	11	YCR036W
1560	'not included in iLL672'	YCR037C						17	C	12	YCR037C
1561	'not included in iLL672'	YCR043C						17	D	1	YCR043C
1562	'not included in iLL672'	YCR044C						17	D	2	YCR044C
1563	'not included in iLL672'	YCR045C						17	D	3	YCR045C
1564	'not included in iLL672'	YCR049C						17	D	4	YCR049C
1565	'not included in iLL672'	YCR050C						17	D	5	YCR050C
1566	'not included in iLL672'	YCR051W						17	D	6	YCR051W
1567	'not included in iLL672'	YCR059C						17	D	7	YCR059C
1568	'not included in iLL672'	YCR061W						17	D	8	YCR061W
1569	'not included in iLL672'	YCR063W						17	D	9	YCR063W
1570	'not included in iLL672'	YCR065W						17	D	10	YCR065W
1571	'not included in iLL672'	YCR066W	0	0	0	0	0	17	D	11	YCR066W
1572	'not included in iLL672'	YCR068W						17	D	12	YCR068W
1573	'not included in iLL672'	YCR071C			0	0	0	17	E	1	YCR071C
1574	'part of iLL672'	YCR073W-A						17	E	2	YCR073W-A
1575	'not included in iLL672'	YCR076C						17	E	3	YCR076C
1576	'not included in iLL672'	YCR077C						17	E	4	YCR077C
1577	'not included in iLL672'	YCR079W						17	E	5	YCR079W
1578	'not included in iLL672'	YCR081W						17	E	6	YCR081W
1579	'not included in iLL672'	YCR082W						17	E	7	YCR082W
1580	'not included in iLL672'	YCR085W						17	E	8	YCR085W
1581	'not included in iLL672'	YCR086W						17	E	9	YCR086W
1582	'not included in iLL672'	YCR087C-A						17	E	10	YCR087C-A
1583	'not included in iLL672'	YCR087W						17	E	11	YCR087W
1584	'not included in iLL672'	YEL012W						17	E	12	YEL012W	UBC8	ubiquitin-conjugating enzyme; ubiquitin-protein ligase, polyubiquitylation*, ubiquitin conjugating enzyme, cellular_component unknown
1585	'not included in iLL672'	YER031C						17	F	1	YER031C	YPT31, YPT8	ras-like GTPase, highly homologous to YPT32
1586	'not included in iLL672'	YER046W						17	F	2	YER046W	SPO73	biological_process unknown, molecular_function unknown,
1587	'not included in iLL672'	YER063W						17	F	3	YER063W	THO1	(putative) involved in transcription,molecular_function unknown,
1588	'not included in iLL672'	YER066W						17	F	4	YER066W		biological_process unknown, molecular_function unknown,
1589	'not included in iLL672'	YGR188C						17	F	5	YGR188C	BUB1	Serine threonine protein kinase required for cell cycle arrest in response to loss of microtubule function, mitotic spindle checkpoint, protein kinase, nucleus
1590	'not included in iLL672'	YGR201C						17	F	6	YGR201C		biological_process unknown, molecular_function unknown,
1591	'part of iLL672'	YGR204W	0	0	0	0	0	17	F	7	YGR204W	ADE3	encodes the cytoplasmic trifunctional enzyme C1-tetrahydrofolate synthase,formate--tetrahydrofolate ligase,
1592	'not included in iLL672'	YHL002W						17	F	8	YHL002W		SH3 domain, biological_process unknown, molecular_function unknown,
1593	'part of iLL672'	YHL011C						17	F	9	YHL011C	PRS3	ribose-phosphate pyrophosphokinase 3, histidine biosynthesis*, ribose-phosphate pyrophosphokinase, cytoplasm
1594	'not included in iLL672'	YHL039W						17	F	10	YHL039W		biological_process unknown, molecular_function unknown,
1595	'not included in iLL672'	YHR003C						17	F	11	YHR003C		thiF, moeB, ubiquitin activating enzyme (all weak), biological_process unknown, molecular_function unknown,
1596	'not included in iLL672'	YHR004C						17	F	12	YHR004C	NEM1	Nuclear Envelope Morphology, nuclear organization and biogenesis,
1597	'not included in iLL672'	YHR005C						17	G	1	YHR005C	GPA1, CDC70, DAC1, SCG1	alpha subunit of G protein coupled to mating factor receptors, signal transduction of mating signal (sensu Saccharomyces), heterotrimeric G-protein GTPase, alpha subunit, plasma membrane*
1598	'not included in iLL672'	YHR006W						17	G	2	YHR006W	STP2	Zinc finger (Cys(2)-His(2)), tRNA splicing, molecular_function unknown,
1599	'not included in iLL672'	YHR008C						17	G	3	YHR008C	SOD2	Manganese-containing superoxide dismutase,superoxide dismutase,
1600	'not included in iLL672'	YHR009C						17	G	4	YHR009C		biological_process unknown, molecular_function unknown, cytoplasm
1601	'part of iLL672'	YHR025W	0	0	0	0	0	17	G	5	YHR025W	THR1	homoserine kinase,homoserine kinase,
1602	'not included in iLL672'	YHR026W						17	G	6	YHR026W	PPA1, VMA16	vacuolar ATPase V0 domain subunit c'', vacuolar acidification, hydrogen-transporting two-sector ATPase, hydrogen-transporting ATPase V0 domain
1603	'not included in iLL672'	YHR041C						17	G	7	YHR041C	SRB2, HRS2	RNA polymerase II holoenzyme mediator subunit, transcription from Pol II promoter, RNA polymerase II transcription mediator, mediator complex
1604	'not included in iLL672'	YHR059W						17	G	8	YHR059W	FYV4	biological_process unknown, molecular_function unknown, cellular_component unknown
1605	'not included in iLL672'	YHR067W				m		17	G	9	YHR067W		biological_process unknown, molecular_function unknown,
1606	'not included in iLL672'	YHR127W						17	G	10	YHR127W	HSN1	(H)igh copy (S)uppressor of (N)34 dominant negative allele of SEC4. Suppression is very specific to this allele. It has no affect on the analogous YPT1 allele. No homology or known function., biological_process unknown,
1607	'not included in iLL672'	YHR131C						17	G	11	YHR131C		Highly acidic C-terminus, biological_process unknown, molecular_function unknown,
1608	'not included in iLL672'	YHR180W						17	G	12	YHR180W		biological_process unknown, molecular_function unknown,
1609	'not included in iLL672'	YHR185C						17	H	1	YHR185C	PFS1, ADY1	(putative) involved in meiosis,molecular_function unknown,
1610	'not included in iLL672'	YHR194W						17	H	2	YHR194W		biological_process unknown, molecular_function unknown,
1611	'not included in iLL672'	YLL007C						17	H	3	YLL007C		biological_process unknown, molecular_function unknown,
1612	'not included in iLL672'	YMR154C						17	H	4	YMR154C	RIM13, CPL1	Cysteine protease similar to E. nidulans palB
1613	'not included in iLL672'	YNL274C						17	H	5	YNL274C		biological_process unknown,
1614	'not included in iLL672'	YOL141W						17	H	6	YOL141W	PPM2	carboxy methyl transferase; homolog of PPM1, protein modification,
1615	'part of iLL672'	YOL143C	0	0	0	0	0	17	H	7	YOL143C	RIB4	6,7-dimethyl-8-ribityllumazine synthase (DMRL synthase)
1616	'not included in iLL672'	YOL150C						17	H	8	YOL150C		biological_process unknown, molecular_function unknown,
1617	'not included in iLL672'	YOL158C						17	H	9	YOL158C	ENB1	Enterobactin transporter, ferric enterobactin transport, ferric enterobactin transporter, integral membrane protein
1618	'not included in iLL672'	YOL159C						17	H	10	YOL159C		biological_process unknown, molecular_function unknown,
1619	'not included in iLL672'	YOL160W						17	H	11	YOL160W		biological_process unknown, molecular_function unknown,
1620	'not included in iLL672'	YOL162W						17	H	12	YOL162W		biological_process unknown, molecular_function unknown,
1621	'not included in iLL672'	YOL163W						18	A	1	YOL163W		biological_process unknown, molecular_function unknown,
1622	'not included in iLL672'	YOR008C-A						18	A	2	YOR008C-A	KIM1	diepoxybutane and mitomycin C resistance,molecular_function unknown,
1623	'not included in iLL672'	YBR191W						18	A	3	YBR191W	RPL21A, URP1	Ribosomal protein L21A, protein biosynthesis, structural protein of ribosome, cytosolic large ribosomal (60S)-subunit
1624	'not included in iLL672'	YCL035C						18	A	4	YCL035C	GRX1	Glutaredoxin, oxidative stress response, glutaredoxin, cellular_component unknown
1625	'not included in iLL672'	YDR071C						18	A	5	YDR071C		biological_process unknown, molecular_function unknown,
1626	'part of iLL672'	YDR074W						18	A	6	YDR074W	TPS2, HOG2, PFK3	Trehalose-6-phosphate phosphatase, stress response*, trehalose phosphatase, alpha,alpha-trehalose-phosphate synthase (UDP-forming)
1627	'not included in iLL672'	YER027C						18	A	7	YER027C	GAL83, SPM1	glucose repression protein, a component of the Snf1 complex
1628	'not included in iLL672'	YER037W						18	A	8	YER037W	PHM8	biological_process unknown, molecular_function unknown, cellular_component unknown
1629	'part of iLL672'	YGR155W	0	0	0	0		18	A	9	YGR155W	CYS4, NHS5, STR4, VMA41	Cystathionine beta-synthase,cystathione beta-synthase,
1630	'not included in iLL672'	YLR192C						18	A	10	YLR192C	HCR1	High Copy suppressor of RPG1, biological_process unknown, molecular_function unknown,
1631	'part of iLL672'	YLR237W						18	A	11	YLR237W	THI7, THI10	thiamine transporter, thiamin transport, thiamin transporter, plasma membrane
1632	'not included in iLL672'	YLR246W						18	A	12	YLR246W	ERF2	Mutation has an Effect on Ras Function,molecular_function unknown,
1633	'not included in iLL672'	YLR334C						18	B	1	YLR334C		biological_process unknown, molecular_function unknown,
1634	'not included in iLL672'	YLR346C						18	B	2	YLR346C		biological_process unknown, molecular_function unknown,
1635	'not included in iLL672'	YLR358C						18	B	3	YLR358C		biological_process unknown, molecular_function unknown,
1636	'not included in iLL672'	YLR361C						18	B	4	YLR361C		biological_process unknown, molecular_function unknown,
1637	'not included in iLL672'	YLR370C						18	B	5	YLR370C	ARC18	Arp2 3 Complex Subunit, actin filament organization, structural protein of cytoskeleton, Arp2/3 protein complex
1638	'not included in iLL672'	YLR382C			0		0	18	B	6	YLR382C	NAM2	mitochondrial leucyl tRNA synthetase,leucine--tRNA ligase,
1639	'not included in iLL672'	YLR394W						18	B	7	YLR394W	CST9, ZIP3	required for synapsis, DNA replication and chromosome cycle, DNA binding, cellular_component unknown
1640	'not included in iLL672'	YLR406C						18	B	8	YLR406C	RPL31B	Ribosomal protein L31B (L34B) (YL28), protein biosynthesis, structural protein of ribosome, cytosolic large ribosomal (60S)-subunit
1641	'part of iLL672'	YML022W	0	0	0	0	0	18	B	9	YML022W	APT1	Adenine phosphoribosyltransferase, AMP biosynthesis, adenine phosphoribosyltransferase,
1642	'not included in iLL672'	YML027W						18	B	10	YML027W	YOX1	Homeobox-domain containing protein, biological_process unknown,
1643	'not included in iLL672'	YML036W						18	B	11	YML036W		biological_process unknown, molecular_function unknown,
1644	'not included in iLL672'	YML038C						18	B	12	YML038C	YMD8	similar to vanadate resistance protein Gog5, biological_process unknown, molecular_function unknown,
1645	'not included in iLL672'	YML041C						18	C	1	YML041C		biological_process unknown, molecular_function unknown,
1646	'not included in iLL672'	YML042W						18	C	2	YML042W	CAT2	Carnitine O-acetyltransferase, peroxisomal and mitochondrial, amino acid metabolism*, carnitine O-acetyltransferase, mitochondrion*
1647	'not included in iLL672'	YML047C						18	C	3	YML047C	PRM6	pheromone-regulated membrane protein, mating (sensu Saccharomyces), molecular_function unknown, integral membrane protein
1648	'part of iLL672'	YML075C						18	C	4	YML075C	HMG1	3-hydroxy-3-methylglutaryl-coenzyme A (HMG-CoA) reductase isozyme, ergosterol biosynthesis, hydroxymethylglutaryl-CoA reductase (NADPH), mitochondrial matrix*
1649	'not included in iLL672'	YML076C						18	C	5	YML076C		biological_process unknown, molecular_function unknown,
1650	'part of iLL672'	YML086C						18	C	6	YML086C	ALO1	D-arabinono-1,4-lactone oxidase,D-arabinono-1,4-lactone oxidase,
1651	'not included in iLL672'	YMR048W						18	C	7	YMR048W	CSM3	biological_process unknown, molecular_function unknown,
1652	'not included in iLL672'	YMR135W-A	m	0	0	0	0	18	C	8	YMR135W-A		biological_process unknown, molecular_function unknown,
1653	'not included in iLL672'	YMR137C						18	C	9	YMR137C	PSO2	interstrand crosslink repair protein, DNA repair,
1654	'not included in iLL672'	YMR138W						18	C	10	YMR138W	CIN4, GTP1, UGX1	GTP-binding protein, microtubule-based process, GTP binding, microtubule
1655	'not included in iLL672'	YMR139W						18	C	11	YMR139W	RIM11, GSK3, MDS1	Serine threonine protein kinase, phosphorylates the mitotic activator IME1, meiosis, protein kinase,
1656	'not included in iLL672'	YMR160W						18	C	12	YMR160W		biological_process unknown, molecular_function unknown,
1657	'not included in iLL672'	YMR173W						18	D	1	YMR173W	DDR48, FSP	flocculent specific protein; contains >35 repeats of the amino acid sequence NNNDSYGS, DNA repair, molecular_function unknown, cellular_component unknown
1658	'not included in iLL672'	YMR198W						18	D	2	YMR198W	CIK1	spindle pole body associated protein, mitotic chromosome segregation*, microtubule motor, cytoplasmic microtubule*
1659	'not included in iLL672'	YOR298C-A						18	D	3	YOR298C-A	MBF1	multiprotein bridging factor, transcription,
1660	'not included in iLL672'	YOR364W						18	D	4	YOR364W		biological_process unknown, molecular_function unknown,
1661	'part of iLL672'	YPL148C			0	0	0	18	D	5	YPL148C	PPT2	Phosphopantetheine:protein transferase (PPTase), lipid transport,
1662	'not included in iLL672'	YPL183C						18	D	6	YPL183C		biological_process unknown, molecular_function unknown,
1663	'not included in iLL672'	YPL183W-A						18	D	7	YPL183W-A		protein biosynthesis, structural protein of ribosome, mitochondrion
1664	'not included in iLL672'	YPL189W						18	D	8	YPL189W	GUP2	Putative active glycerol transporter
1665	'not included in iLL672'	YPL224C						18	D	9	YPL224C	MMT2, MFT2	involved in mitochondrial iron accumulation
1666	'part of iLL672'	YAL012W	0	m	0	0		18	D	10	YAL012W	CYS3, CYI1, FUN35, STR1	cystathionine gamma-lyase,cystathionine-gamma-lyase,
1667	'not included in iLL672'	YAL016W						18	D	11	YAL016W	TPD3, FUN32	protein phosphatase 2A regulatory subunit A, protein biosynthesis*, protein phosphatase type 2A, protein phosphatase type 2A
1668	'not included in iLL672'	YAL047C						18	D	12	YAL047C	SPC72	component of spindle pole bodies, microtubule nucleation*, structural protein of cytoskeleton, outer plaque of spindle pole body
1669	'part of iLL672'	YAL054C						18	E	1	YAL054C	ACS1, FUN44	inducible acetyl-coenzyme A synthetase,acetate--CoA ligase,
1670	'not included in iLL672'	YAL058C-A						18	E	2	YAL058C-A	KRE20	biological_process unknown, molecular_function unknown,
1671	'not included in iLL672'	YAR050W						18	E	3	YAR050W	FLO1, FLO2, FLO4	FLO1 putative cell wall glycoprotein, flocculation,
1672	'not included in iLL672'	YCL006C						18	E	4	YCL006C
1673	'not included in iLL672'	YCL022C						18	E	5	YCL022C		biological_process unknown, molecular_function unknown,
1674	'not included in iLL672'	YCL023C						18	E	6	YCL023C
1675	'not included in iLL672'	YCL038C						18	E	7	YCL038C		Membrane transporter, autophagy*, molecular_function unknown, cellular_component unknown
1676	'not included in iLL672'	YCL058C						18	E	8	YCL058C	FYV5	biological_process unknown, molecular_function unknown, cellular_component unknown
1677	'not included in iLL672'	YCL074W						18	E	9	YCL074W		Reverse transcriptase
1678	'not included in iLL672'	YCL075W						18	E	10	YCL075W		Homologous to a portion of the Aspartic protease signature Copia TY1 family transposons.
1679	'not included in iLL672'	YCL076W						18	E	11	YCL076W		biological_process unknown, molecular_function unknown,
1680	'not included in iLL672'	YGL199C						18	E	12	YGL199C
1681	'not included in iLL672'	YGL214W						18	F	1	YGL214W
1682	'not included in iLL672'	YGL217C						18	F	2	YGL217C
1683	'not included in iLL672'	YGL218W			0	0	0	18	F	3	YGL218W
1684	'not included in iLL672'	YGL235W						18	F	4	YGL235W
1685	'not included in iLL672'	YGR011W						18	F	5	YGR011W
1686	'not included in iLL672'	YGR018C						18	F	6	YGR018C
1687	'not included in iLL672'	YGR022C						18	F	7	YGR022C
1688	'not included in iLL672'	YGR025W						18	F	8	YGR025W
1689	'not included in iLL672'	YJR069C						18	F	9	YJR069C	HAM1	molecular_function unknown
1690	'not included in iLL672'	YJR070C						18	F	10	YJR070C		biological_process unknown, molecular_function unknown,
1691	'not included in iLL672'	YJR074W						18	F	11	YJR074W	MOG1	nuclear protein that interacts with GTP-Gsp1p, biological_process unknown, molecular_function unknown,
1692	'part of iLL672'	YJR077C						18	F	12	YJR077C	MIR1	phosphate transport, inorganic phosphate transporter, mitochondrial membrane
1693	'not included in iLL672'	YJR080C						18	G	1	YJR080C		biological_process unknown, molecular_function unknown,
1694	'not included in iLL672'	YJR084W						18	G	2	YJR084W		biological_process unknown, molecular_function unknown,
1695	'not included in iLL672'	YJR087W						18	G	3	YJR087W		biological_process unknown, molecular_function unknown,
1696	'not included in iLL672'	YJR090C						18	G	4	YJR090C	GRR1, CAT80, COT2, SSU2	cyclin F box protein, ubiquitin-dependent protein degradation*, ubiquitin--protein ligase*, nuclear ubiquitin ligase complex
1697	'not included in iLL672'	YJR091C						18	G	5	YJR091C	JSN1	Benomyl dependent tubulin mutant,molecular_function unknown,
1698	'not included in iLL672'	YJR094C						18	G	6	YJR094C	IME1	transcription factor involved in meiosis, meiosis, transcription factor, nucleus
1699	'not included in iLL672'	YJR094W-A						18	G	7	YJR094W-A	RPL43B	Ribosomal protein L43B, protein biosynthesis, structural protein of ribosome, cytosolic large ribosomal (60S)-subunit
1700	'part of iLL672'	YJR095W						18	G	8	YJR095W	SFC1, ACR1	mitochondrial succinate-fumarate transport protein, fumarate transport*, succinate/fumarate antiporter, mitochondrial inner membrane
1701	'not included in iLL672'	YJR096W						18	G	9	YJR096W		biological_process unknown, molecular_function unknown,
1702	'not included in iLL672'	YJR097W						18	G	10	YJR097W		biological_process unknown, molecular_function unknown,
1703	'not included in iLL672'	YJR098C						18	G	11	YJR098C		biological_process unknown, molecular_function unknown,
1704	'not included in iLL672'	YJR099W						18	G	12	YJR099W	YUH1	ubiquitin hydrolase, deubiquitylation, ubiquitin-specific protease, cytoplasm
1705	'not included in iLL672'	YJR100C						18	H	1	YJR100C		biological_process unknown, molecular_function unknown,
1706	'not included in iLL672'	YJR104C						18	H	2	YJR104C	SOD1, CRS4	Cu, Zn superoxide dismutase,superoxide dismutase,
1707	'not included in iLL672'	YJR106W						18	H	3	YJR106W	ECM27	(putative) involved in cell wall biogenesis,molecular_function unknown,
1708	'not included in iLL672'	YJR107W						18	H	4	YJR107W		biological_process unknown, molecular_function unknown,
1709	'part of iLL672'	YJR109C						18	H	5	YJR109C	CPA2	carbamyl phosphate synthetase, arginine biosynthesis, carbamoyl-phosphate synthase (glutamine-hydrolyzing), cytosol
1710	'not included in iLL672'	YJR113C						18	H	6	YJR113C	RSM7	protein of the small subunit of the mitochondrial ribosome
1711	'not included in iLL672'	YJR116W						18	H	7	YJR116W		biological_process unknown, molecular_function unknown,
1712	'not included in iLL672'	YJR117W						18	H	8	YJR117W	STE24, AFC1	zinc metallo-protease that catalyzes the first step of N-terminal processing of the yeast a-factor precursor
1713	'not included in iLL672'	YJR118C						18	H	9	YJR118C	ILM1	molecular_function unknown
1714	'not included in iLL672'	YJR119C						18	H	10	YJR119C		biological_process unknown, molecular_function unknown,
1715	'not included in iLL672'	YJR120W						18	H	11	YJR120W		biological_process unknown, molecular_function unknown,
1716	'part of iLL672'	YJR121W						18	H	12	YJR121W	ATP2	F(1)F(0)-ATPase complex beta subunit, mitochondrial, ATP synthesis coupled proton transport, hydrogen-transporting two-sector ATPase, hydrogen-transporting ATP synthase, catalytic core
1717	'not included in iLL672'	YJR122W	0	m	0	0	0	19	A	1	YJR122W	CAF17	component of CCR4 transcriptional complex
1718	'not included in iLL672'	YJR124C						19	A	2	YJR124C		biological_process unknown, molecular_function unknown,
1719	'not included in iLL672'	YJR125C						19	A	3	YJR125C	ENT3	Ent3p, actin filament organization*, cytoskeletal adaptor, actin cortical patch (sensu Saccharomyces)
1720	'not included in iLL672'	YJR126C						19	A	4	YJR126C		biological_process unknown, molecular_function unknown,
1721	'not included in iLL672'	YJR131W						19	A	5	YJR131W	MNS1	specific alpha-mannosidase,mannosyl-oligosaccharide 1,2-alpha-mannosidase,
1722	'part of iLL672'	YJR133W						19	A	6	YJR133W	XPT1	Xanthine Phosphoribosyl Transferase
1723	'not included in iLL672'	YJR134C						19	A	7	YJR134C	SGM1	biological_process unknown, molecular_function unknown, cellular_component unknown
1724	'part of iLL672'	YJR139C	0	0	0	0	0	19	A	8	YJR139C	HOM6	Homoserine dehydrogenase (L-homoserine:NADP oxidoreductase),5-amino-6-(5-phosphoribosylamino)uracil reductase,
1725	'not included in iLL672'	YJR140C						19	A	9	YJR140C	HIR3, HPC1	regulator of histone transcription, transcription,
1726	'not included in iLL672'	YJR142W						19	A	10	YJR142W		biological_process unknown, molecular_function unknown,
1727	'not included in iLL672'	YJR144W			0	0	0	19	A	11	YJR144W	MGM101, MGM9	(putative) nucleic acid interactor, mitochondrial genome maintenance,
1728	'not included in iLL672'	YJR145C						19	A	12	YJR145C	RPS4A	Ribosomal protein S4A (YS6) (rp5) (S7A), protein biosynthesis, structural protein of ribosome, cytosolic small ribosomal (40S)-subunit
1729	'part of iLL672'	YJR148W						19	B	1	YJR148W	BAT2, TWT2	Branched-Chain Amino Acid Transaminase,branched-chain amino acid aminotransferase,
1730	'not included in iLL672'	YJR150C						19	B	2	YJR150C	DAN1	Protein induced during anaerobic growth, biological_process unknown, molecular_function unknown,
1731	'not included in iLL672'	YJR153W						19	B	3	YJR153W	PGU1, PGL1, PSM1	Endo-polygalacturonase,polygalacturonase,
1732	'not included in iLL672'	YKL005C						19	B	4	YKL005C		biological_process unknown, molecular_function unknown,
1733	'not included in iLL672'	YKL030W						19	B	5	YKL030W		biological_process unknown, molecular_function unknown,
1734	'part of iLL672'	YLR146C						19	B	6	YLR146C	SPE4	Spermine Synthase, spermine biosynthesis,
1735	'not included in iLL672'	YLR286C						19	B	7	YLR286C	CTS1	Endochitinase,chitinase,
1736	'not included in iLL672'	YLR343W						19	B	8	YLR343W		biological_process unknown, molecular_function unknown,
1737	'not included in iLL672'	YML067C						19	B	9	YML067C	ERV41	ER Vesicle protein,molecular_function unknown,
1738	'not included in iLL672'	YML068W						19	B	10	YML068W		biological_process unknown, molecular_function unknown,
1739	'not included in iLL672'	YML072C						19	B	11	YML072C		biological_process unknown, molecular_function unknown,
1740	'not included in iLL672'	YMR136W						19	B	12	YMR136W	GAT2
1741	'not included in iLL672'	YMR172W						19	C	1	YMR172W	HOT1	nuclear protein,molecular_function unknown,
1742	'not included in iLL672'	YOR300W						19	C	2	YOR300W
1743	'not included in iLL672'	YOR309C						19	C	3	YOR309C
1744	'not included in iLL672'	YJL003W			0	0	0	19	C	4	YJL003W		biological_process unknown, molecular_function unknown,
1745	'not included in iLL672'	YJL004C						19	C	5	YJL004C	SYS1	Multicopy suppressor of ypt6 null mutation,molecular_function unknown,
1746	'not included in iLL672'	YJL006C						19	C	6	YJL006C	CTK2	cyclin-like protein, protein phosphorylation*, cyclin,
1747	'not included in iLL672'	YJL007C						19	C	7	YJL007C		biological_process unknown, molecular_function unknown,
1748	'not included in iLL672'	YJL012C						19	C	8	YJL012C	VTC4, PHM3	polyphosphate synthetase (putative)
1749	'not included in iLL672'	YJL013C						19	C	9	YJL013C	MAD3	spindle checkpoint complex subunit, mitotic spindle checkpoint, molecular_function unknown, nucleus
1750	'not included in iLL672'	YJL016W						19	C	10	YJL016W		biological_process unknown, molecular_function unknown,
1751	'not included in iLL672'	YJL017W						19	C	11	YJL017W		biological_process unknown, molecular_function unknown,
1752	'not included in iLL672'	YJL020C						19	C	12	YJL020C		biological_process unknown, molecular_function unknown,
1753	'not included in iLL672'	YJL021C						19	D	1	YJL021C		biological_process unknown, molecular_function unknown, cellular_component unknown
1754	'not included in iLL672'	YJL022W						19	D	2	YJL022W		biological_process unknown, molecular_function unknown,
1755	'not included in iLL672'	YJL023C						19	D	3	YJL023C	PET130	Nuclear gene encoding mitochondrial protein, biological_process unknown, molecular_function unknown, cellular_component unknown
1756	'not included in iLL672'	YJL024C						19	D	4	YJL024C	APS3, YKS7	similar to Aps1p and mammalian small subunit (sigma-2 adaptin) of plasma membrane-associated clathrin assembly complex (AP-2)
1757	'not included in iLL672'	YJL027C						19	D	5	YJL027C		biological_process unknown, molecular_function unknown,
1758	'not included in iLL672'	YJL028W						19	D	6	YJL028W		biological_process unknown, molecular_function unknown,
1759	'not included in iLL672'	YJL029C						19	D	7	YJL029C	VPS53	Vps53p is a hydrophilic protein that is peripherally associated with the late Golgi and forms a stable complex with Vps52p and Vps54p.,molecular_function unknown,
1760	'not included in iLL672'	YJR001W						19	D	8	YJR001W		biological_process unknown,
1761	'not included in iLL672'	YJR004C			0	0	0	19	D	9	YJR004C	SAG1, AG(ALPHA)1	alpha-agglutinin, agglutination, cell adhesion receptor, cell wall
1762	'not included in iLL672'	YJR005W						19	D	10	YJR005W	APL1, YAP80	beta-adaptin, large subunit of the clathrin-associated protein complex, vesicle transport, vesicle transport, coated vesicle
1763	'not included in iLL672'	YJR008W						19	D	11	YJR008W		biological_process unknown, molecular_function unknown,
1764	'part of iLL672'	YJR009C						19	D	12	YJR009C	TDH2, GLD2	glyceraldehyde 3-phosphate dehydrogenase, glycolysis*, glyceraldehyde 3-phosphate dehydrogenase (phosphorylating), cytosol*
1765	'not included in iLL672'	YJR010C-A						19	E	1	YJR010C-A	SPC1	signal peptidase subunit, signal peptide processing, molecular_function unknown, signal peptidase complex
1766	'part of iLL672'	YJR010W						19	E	2	YJR010W	MET3	ATP sulfurylase, methionine metabolism*, sulfate adenylyltransferase (ATP),
1767	'not included in iLL672'	YJR011C						19	E	3	YJR011C		biological_process unknown, molecular_function unknown,
1768	'not included in iLL672'	YJR014W						19	E	4	YJR014W		biological_process unknown, molecular_function unknown,
1769	'not included in iLL672'	YJR015W						19	E	5	YJR015W		biological_process unknown, molecular_function unknown,
1770	'not included in iLL672'	YJR018W						19	E	6	YJR018W		biological_process unknown, molecular_function unknown,
1771	'not included in iLL672'	YJR019C						19	E	7	YJR019C	TES1, PTE1	peroxisomal acyl-CoA thioesterase, fatty acid metabolism,
1772	'not included in iLL672'	YJR020W						19	E	8	YJR020W		biological_process unknown, molecular_function unknown,
1773	'not included in iLL672'	YJR021C						19	E	9	YJR021C	REC107, MER2	ds break formation complex subunit, meiotic recombination, molecular_function unknown, cellular_component unknown
1774	'not included in iLL672'	YJR024C						19	E	10	YJR024C		biological_process unknown, molecular_function unknown,
1775	'part of iLL672'	YJR025C						19	E	11	YJR025C	BNA1, HAD1	3-hydroxyanthranilic acid dioxygenase
1776	'not included in iLL672'	YJR026W						19	E	12	YJR026W		biological_process unknown, molecular_function unknown,
1777	'not included in iLL672'	YJR030C						19	F	1	YJR030C		biological_process unknown, molecular_function unknown,
1778	'not included in iLL672'	YJR031C						19	F	2	YJR031C	GEA1	GDP GTP exchange factor, ER to Golgi transport*, ARF small monomeric GTPase, Golgi vesicle
1779	'not included in iLL672'	YJR032W						19	F	3	YJR032W	CPR7	peptidyl-prolyl cis trans isomerase, biological_process unknown, peptidylprolyl isomerase, cytoplasm
1780	'not included in iLL672'	YJR033C						19	F	4	YJR033C	RAV1	Regulator of (H+)-ATPase in vacuolar membrane,molecular_function unknown,
1781	'not included in iLL672'	YJR034W						19	F	5	YJR034W	PET191	involved in cytochrome c oxidase assembly, cytochrome c oxidase biogenesis, molecular_function unknown, mitochondrial inner membrane
1782	'not included in iLL672'	YJR035W						19	F	6	YJR035W	RAD26	DNA-dependent ATPase, homologous to human Cockayne syndrome B gene ERCC6, nucleotide-excision repair*, DNA dependent adenosinetriphosphatase, nucleus
1783	'not included in iLL672'	YJR036C						19	F	7	YJR036C	HUL4	ubiquitin-protein ligase (E3), polyubiquitylation*, ubiquitin--protein ligase, cellular_component unknown
1784	'not included in iLL672'	YJR037W						19	F	8	YJR037W		biological_process unknown, molecular_function unknown,
1785	'not included in iLL672'	YJR038C						19	F	9	YJR038C		biological_process unknown, molecular_function unknown,
1786	'not included in iLL672'	YJR039W						19	F	10	YJR039W		biological_process unknown, molecular_function unknown,
1787	'not included in iLL672'	YJR040W						19	F	11	YJR040W	GEF1	putative transport protein involved in intracellular iron metabolism, transport,
1788	'not included in iLL672'	YJR043C						19	F	12	YJR043C	POL32	third (55 kDa) subunit of DNA polymerase delta, nucleotide-excision repair*, delta DNA polymerase, delta DNA polymerase
1789	'not included in iLL672'	YJR044C						19	G	1	YJR044C		biological_process unknown, molecular_function unknown,
1790	'not included in iLL672'	YJR047C						19	G	2	YJR047C	ANB1, HYP1, TIF51B	anaerobically expressed form of translation initiation factor eIF-5A, protein synthesis initiation, translation initiation factor, ribosome
1791	'not included in iLL672'	YJR048W						19	G	3	YJR048W	CYC1	iso-1-cytochrome c, oxidative phosphorylation,
1792	'part of iLL672'	YJR049C						19	G	4	YJR049C	UTR1	involved in ferric reductase activity, biological_process unknown,
1793	'not included in iLL672'	YJR050W						19	G	5	YJR050W	ISY1, UTR3	interacts with the spliceosome, mRNA splicing, molecular_function unknown, spliceosome
1794	'part of iLL672'	YJR051W						19	G	6	YJR051W	OSM1	osmotic growth protein
1795	'not included in iLL672'	YJR052W						19	G	7	YJR052W	RAD7	nucleotide excision NEF4 component, nucleotide-excision repair, DNA binding*, repairosome*
1796	'not included in iLL672'	YJR053W						19	G	8	YJR053W	BFA1	similar to Byr4, mating (sensu Saccharomyces)*, molecular_function unknown, spindle pole body
1797	'not included in iLL672'	YJR054W						19	G	9	YJR054W		biological_process unknown, molecular_function unknown,
1798	'not included in iLL672'	YJR055W						19	G	10	YJR055W	HIT1	involved in growth at high temperature, biological_process unknown,
1799	'not included in iLL672'	YJR056C						19	G	11	YJR056C		biological_process unknown, molecular_function unknown,
1800	'not included in iLL672'	YJR058C						19	G	12	YJR058C	APS2, YAP17	Clathrin-associated protein, small subunit
1801	'not included in iLL672'	YJR059W						19	H	1	YJR059W	PTK2, STK2	putative serine) threonine kinase involved in spermine metabolism, polyamine transport,
1802	'not included in iLL672'	YJR060W						19	H	2	YJR060W	CBF1, CEP1, CPF1	basic helix-loop-helix protein, mitosis,
1803	'not included in iLL672'	YJR061W						19	H	3	YJR061W		biological_process unknown, molecular_function unknown,
1804	'not included in iLL672'	YJR062C						19	H	4	YJR062C	NTA1, DEA1	52-kDa amidase specific for N-terminal asparagine and glutamine
1805	'not included in iLL672'	YJR063W						19	H	5	YJR063W	RPA12, RRN4	A12.2 subunit of RNA polymerase I, transcription from Pol I promoter, DNA-directed RNA polymerase I, DNA-directed RNA polymerase I
1806	'not included in iLL672'	YJR066W						19	H	6	YJR066W	TOR1, DRR1	phosphatidylinositol kinase homolog, meiosis*, phosphatidylinositol 3-kinase, cellular_component unknown
1807	'not included in iLL672'	YBR189W						19	H	7	YBR189W	RPS9B, RPS13A, SUP46	Ribosomal protein S9B (S13) (rp21) (YS11), protein biosynthesis*, structural protein of ribosome, cytosolic small ribosomal (40S)-subunit
1808	'not included in iLL672'	YCR095C						19	H	8	YCR095C		biological_process unknown, molecular_function unknown,
1809	'not included in iLL672'	YCR102W-A						19	H	9	YCR102W-A		biological_process unknown, molecular_function unknown,
1810	'not included in iLL672'	YDL133C-A						19	H	10	YDL133C-A	RPL41B, MAK18, RPL47B	Ribosomal protein L41B (YL41) (L47B), protein biosynthesis, structural protein of ribosome, cytosolic large ribosomal (60S)-subunit
1811	'not included in iLL672'	YDR058C						19	H	11	YDR058C	TGL2	Triglyceride Lipase,triacylglycerol lipase,
1812	'not included in iLL672'	YDR174W						19	H	12	YDR174W	HMO1	35 kDa protein belonging to the high mobility group (HMG) fanily of proteins
1813	'not included in iLL672'	YDR202C						20	A	1	YDR202C	RAV2	Regulator of (H+)-ATPase in Vacuolar membrane,molecular_function unknown,
1814	'not included in iLL672'	YDR205W						20	A	2	YDR205W	MSC2	biological_process unknown, molecular_function unknown,
1815	'not included in iLL672'	YDR445C						20	A	3	YDR445C		biological_process unknown, molecular_function unknown,
1816	'not included in iLL672'	YDR537C						20	A	4	YDR537C		biological_process unknown, molecular_function unknown,
1817	'not included in iLL672'	YFR039C						20	A	5	YFR039C		biological_process unknown, molecular_function unknown,
1818	'not included in iLL672'	YGL219C						20	A	6	YGL219C		biological_process unknown, molecular_function unknown, cellular_component unknown
1819	'not included in iLL672'	YGR028W						20	A	7	YGR028W	MSP1, YTA4	40 kDa putative membrane-spanning ATPase, mitochondrial translocation, adenosinetriphosphatase, mitochondrial outer membrane
1820	'part of iLL672'	YGR032W						20	A	8	YGR032W	GSC2, FKS2	catalytic component of 1,3-beta-D-glucan synthase, cell wall organization and biogenesis*, 1,3-beta-glucan synthase, actin cap (sensu Saccharomyces)*
1821	'not included in iLL672'	YGR038W						20	A	9	YGR038W	ORM1	biological_process unknown, molecular_function unknown,
1822	'not included in iLL672'	YGR040W						20	A	10	YGR040W	KSS1	MAP protein kinase homolog involved in pheromone signal transduction, protein phosphorylation*, MAP kinase, nucleus
1823	'not included in iLL672'	YGR050C						20	A	11	YGR050C		biological_process unknown, molecular_function unknown,
1824	'not included in iLL672'	YGR053C						20	A	12	YGR053C		biological_process unknown, molecular_function unknown,
1825	'not included in iLL672'	YGR063C						20	B	1	YGR063C	SPT4	Zn-finger protein, transcriptional regulator, transcription,
1826	'not included in iLL672'	YGR086C						20	B	2	YGR086C		biological_process unknown, molecular_function unknown,
1827	'not included in iLL672'	YGR089W						20	B	3	YGR089W		biological_process unknown, molecular_function unknown,
1828	'not included in iLL672'	YGR092W						20	B	4	YGR092W	DBF2	Serine threonine protein kinase, cell cycle,
1829	'not included in iLL672'	YGR093W						20	B	5	YGR093W		biological_process unknown, molecular_function unknown,
1830	'not included in iLL672'	YGR106C						20	B	6	YGR106C		biological_process unknown, molecular_function unknown,
1831	'not included in iLL672'	YGR110W						20	B	7	YGR110W		biological_process unknown, molecular_function unknown,
1832	'not included in iLL672'	YGR117C						20	B	8	YGR117C		biological_process unknown, molecular_function unknown,
1833	'not included in iLL672'	YGR238C						20	B	9	YGR238C	KEL2	involved in cell fusion and morphology; contains six Kelch repeats, biological_process unknown, molecular_function unknown,
1834	'not included in iLL672'	YGR239C						20	B	10	YGR239C	PEX21	Peroxin Pex21p, protein-peroxisome targeting, protein binding, cytosol*
1835	'part of iLL672'	YGR248W						20	B	11	YGR248W	SOL4	similar to SOL3, biological_process unknown, molecular_function unknown,
1836	'not included in iLL672'	YGR250C						20	B	12	YGR250C		biological_process unknown, molecular_function unknown,
1837	'not included in iLL672'	YJL129C						20	C	1	YJL129C	TRK1	180 kDa high affinity potassium transporter, transport,
1838	'not included in iLL672'	YJL132W						20	C	2	YJL132W		biological_process unknown, molecular_function unknown,
1839	'not included in iLL672'	YJL136C						20	C	3	YJL136C	RPS21B	Ribosomal protein S21B (S26B) (YS25), protein biosynthesis, structural protein of ribosome, cytosolic small ribosomal (40S)-subunit
1840	'not included in iLL672'	YJL137C						20	C	4	YJL137C	GLG2	glycogen synthesis initiator, glycogen metabolism,
1841	'not included in iLL672'	YJL139C						20	C	5	YJL139C	YUR1	mannosyltransferase, N-linked glycosylation*, mannosyltransferase, Golgi apparatus
1842	'not included in iLL672'	YJL140W						20	C	6	YJL140W	RPB4, CTF15	fourth-largest subunit of RNA polymerase II, transcription from Pol II promoter, DNA-directed RNA polymerase II, DNA-directed RNA polymerase II, core
1843	'not included in iLL672'	YJL141C						20	C	7	YJL141C	YAK1	Serine-threonine protein kinase
1844	'not included in iLL672'	YJL151C						20	C	8	YJL151C		biological_process unknown, molecular_function unknown,
1845	'not included in iLL672'	YJL160C						20	C	9	YJL160C		biological_process unknown, molecular_function unknown,
1846	'not included in iLL672'	YJL161W						20	C	10	YJL161W		biological_process unknown, molecular_function unknown,
1847	'not included in iLL672'	YJL163C						20	C	11	YJL163C		biological_process unknown, molecular_function unknown,
1848	'not included in iLL672'	YJL165C						20	C	12	YJL165C	HAL5	(putative) protein kinase
1849	'not included in iLL672'	YJL172W						20	D	1	YJL172W	CPS1	carboxypeptidase yscS,gly-X carboxypeptidase,
1850	'not included in iLL672'	YJL175W						20	D	2	YJL175W		biological_process unknown, molecular_function unknown,
1851	'not included in iLL672'	YJL177W						20	D	3	YJL177W	RPL17B	Ribosomal protein L17B (L20B) (YL17), protein biosynthesis, structural protein of ribosome, cytosolic large ribosomal (60S)-subunit
1852	'not included in iLL672'	YJL184W						20	D	4	YJL184W		biological_process unknown, molecular_function unknown,
1853	'not included in iLL672'	YJL189W						20	D	5	YJL189W	RPL39, PUB2, RPL46, SPB2	Ribosomal protein L39 (L46) (YL40), protein biosynthesis, structural protein of ribosome, cytosolic large ribosomal (60S)-subunit
1854	'not included in iLL672'	YJL191W						20	D	6	YJL191W	RPS14B, CRY2	Ribosomal protein S14B (rp59B), protein biosynthesis*, structural protein of ribosome*, cytosolic small ribosomal (40S)-subunit
1855	'part of iLL672'	YJL196C						20	D	7	YJL196C	ELO1	Elongation enzyme 1, fatty acid metabolism,
1856	'part of iLL672'	YJL200C						20	D	8	YJL200C		aconitate hydratase
1857	'not included in iLL672'	YJL206C						20	D	9	YJL206C		biological_process unknown, molecular_function unknown,
1858	'not included in iLL672'	YJL213W						20	D	10	YJL213W		biological_process unknown, molecular_function unknown,
1859	'not included in iLL672'	YKL096W-A						20	D	11	YKL096W-A	CWP2, LPR1	cell wall mannoprotein, biological_process unknown,
1860	'not included in iLL672'	YKL115C						20	D	12	YKL115C		biological_process unknown, molecular_function unknown,
1861	'not included in iLL672'	YKL139W						20	E	1	YKL139W	CTK1	alpha subunit of the kinase which phosphorylates the RNA polymerase largest subunit CTD (carboxyl-terminal domain), protein phosphorylation*, protein kinase,
1862	'not included in iLL672'	YKL194C			0	0	0	20	E	2	YKL194C	MST1	mitochondrial threonine-tRNA synthetase,threonine--tRNA ligase,
1863	'not included in iLL672'	YKL201C						20	E	3	YKL201C	MNN4	involved in mannose metabolism, protein glycosylation,
1864	'not included in iLL672'	YKL202W						20	E	4	YKL202W		biological_process unknown, molecular_function unknown,
1865	'not included in iLL672'	YKL204W						20	E	5	YKL204W	EAP1	probable purine nucleotide-binding protein, translational regulation, initiation, adenosinetriphosphatase, eukaryotic translation initiation factor 4F complex
1866	'not included in iLL672'	YKL215C						20	E	6	YKL215C		biological_process unknown, molecular_function unknown,
1867	'not included in iLL672'	YKL220C						20	E	7	YKL220C	FRE2	Ferric reductase, iron homeostasis,
1868	'not included in iLL672'	YKR010C						20	E	8	YKR010C	TOF2	topoisomerase I interacting factor 2, DNA topological change, molecular_function unknown, cell
1869	'not included in iLL672'	YKR019C						20	E	9	YKR019C	IRS4	involved in rDNA silencing,molecular_function unknown,
1870	'not included in iLL672'	YKR023W						20	E	10	YKR023W		biological_process unknown, molecular_function unknown,
1871	'not included in iLL672'	YKR027W						20	E	11	YKR027W		biological_process unknown, molecular_function unknown,
1872	'not included in iLL672'	YKR028W						20	E	12	YKR028W	SAP190	Type 2A-related protein phosphatase, G1/S transition of mitotic cell cycle, protein serine/threonine phosphatase, cytoplasm
1873	'not included in iLL672'	YKR029C						20	F	1	YKR029C		biological_process unknown, molecular_function unknown,
1874	'not included in iLL672'	YKR034W						20	F	2	YKR034W	DAL80, UGA43	negative regulator of multiple nitrogen catabolic genes,transcription factor,
1875	'not included in iLL672'	YKR036C						20	F	3	YKR036C	CAF4	component of CCR4 transcriptional complex
1876	'part of iLL672'	YKR039W						20	F	4	YKR039W	GAP1	general amino acid permease, amino acid transport, general amino acid permease, integral plasma membrane protein
1877	'not included in iLL672'	YKR040C						20	F	5	YKR040C		biological_process unknown, molecular_function unknown,
1878	'not included in iLL672'	YKR041W						20	F	6	YKR041W		biological_process unknown, molecular_function unknown,
1879	'not included in iLL672'	YKR046C						20	F	7	YKR046C		biological_process unknown, molecular_function unknown,
1880	'part of iLL672'	YKR053C						20	F	8	YKR053C	YSR3, LBP2	DHS-1-P phosphatase, sphingolipid metabolism,
1881	'part of iLL672'	YML035C						20	F	9	YML035C	AMD1, AMD3	putative alpha-mannosidase,AMP deaminase,
1882	'not included in iLL672'	YFL013W-A						20	F	10	YFL013W-A		biological_process unknown, molecular_function unknown,
1883	'not included in iLL672'	YFL014W						20	F	11	YFL014W	HSP12, GLP1, HOR5	12 kDa heat shock protein, oxidative stress response*, heat shock protein, cellular_component unknown
1884	'not included in iLL672'	YFL019C						20	F	12	YFL019C		biological_process unknown, molecular_function unknown,
1885	'not included in iLL672'	YFL042C						20	G	1	YFL042C		biological_process unknown, molecular_function unknown, cellular_component unknown
1886	'not included in iLL672'	YFR019W						20	G	2	YFR019W	FAB1, SVL7	type II PI(4)P5-kinase (PIP4,5 kinase) similar to human PIP5K-II, vacuole organization and biogenesis, 1-phosphatidylinositol-3-phosphate 5-kinase, vacuolar membrane
1887	'not included in iLL672'	YFR024C						20	G	3	YFR024C		biological_process unknown, molecular_function unknown,
1888	'part of iLL672'	YFR025C						20	G	4	YFR025C	HIS2	Histidinolphosphatase, histidine biosynthesis, histidinol-phosphatase, cell
1889	'part of iLL672'	YFR030W						20	G	5	YFR030W	MET10	subunit of assimilatory sulfite reductase, sulfate assimilation, sulfite reductase (NADPH), cellular_component unknown
1890	'not included in iLL672'	YHR146W						20	G	6	YHR146W	CRP1	biological_process unknown, molecular_function unknown, cellular_component unknown
1891	'not included in iLL672'	YHR171W						20	G	7	YHR171W	APG7, CVT2	similar to ubiquitin-activating enzymes, involved in autophagy, autophagy*, ubiquitin-like conjugating enzyme, cellular_component unknown
1892	'not included in iLL672'	YJL042W						20	G	8	YJL042W	MHP1	Putative microtubule-associated protein (MAP), cell wall organization and biogenesis*, structural protein of cytoskeleton, microtubule
1893	'not included in iLL672'	YJL070C						20	G	9	YJL070C		biological_process unknown, molecular_function unknown,
1894	'not included in iLL672'	YJL078C						20	G	10	YJL078C	PRY3	Similar to plant PR-1 class of pathogen related proteins, biological_process unknown, molecular_function unknown,
1895	'not included in iLL672'	YJL094C						20	G	11	YJL094C	KHA1	biological_process unknown, molecular_function unknown,
1896	'part of iLL672'	YJL101C						20	G	12	YJL101C	GSH1	gamma-glutamylcysteine synthetase,glutamate--cysteine ligase,
1897	'not included in iLL672'	YJL105W						20	H	1	YJL105W		biological_process unknown, molecular_function unknown,
1898	'not included in iLL672'	YJL128C						20	H	2	YJL128C	PBS2, HOG4, SFS4, SSK4	MAP kinase kinase (MEK), may act as a scaffolding protein for Sho1p, Ste11p, and Hog1p, protein phosphorylation*, MAP kinase kinase*, cytoplasm
1899	'not included in iLL672'	YKR085C			0	0	0	20	H	3	YKR085C	MRPL20, YML20	22.3 kDa mitochondrial ribosomal large subunit protein YmL20; homologous to L17 of E. coli, protein biosynthesis*, structural protein of ribosome, mitochondrial large ribosomal-subunit
1900	'not included in iLL672'	YKR094C						20	H	4	YKR094C	RPL40B, UBI2	Ribosomal protein L40B, protein biosynthesis*, structural protein of ribosome, cytosolic large ribosomal (60S)-subunit
1901	'not included in iLL672'	YKR095W						20	H	5	YKR095W	MLP1, MPL1	colied-coil protein (putative), similar to myosin and TPR, protein-nucleus import, molecular_function unknown, nuclear membrane*
1902	'not included in iLL672'	YKR096W						20	H	6	YKR096W		biological_process unknown, molecular_function unknown,
1903	'not included in iLL672'	YKR102W						20	H	7	YKR102W	FLO10	Protein with similarity to flocculation protein Flo1p, biological_process unknown, molecular_function unknown,
1904	'not included in iLL672'	YLR110C						20	H	8	YLR110C	CCW12	biological_process unknown, molecular_function unknown,
1905	'not included in iLL672'	YLR390W-A						20	H	9	YLR390W-A	CCW14, SSR1	Secretory Stress Response protein, biological_process unknown, cell wall structural protein, cell wall
1906	'not included in iLL672'	YLR439W						20	H	10	YLR439W	MRPL4, YML4	Mitochondrial 60S ribosomal protein L4, protein biosynthesis, structural protein of ribosome, mitochondrial large ribosomal-subunit
1907	'not included in iLL672'	YLR442C						20	H	11	YLR442C
1908	'not included in iLL672'	YLR455W						20	H	12	YLR455W		biological_process unknown, molecular_function unknown,
1909	'not included in iLL672'	YML066C						21	A	1	YML066C	SPO77	biological_process unknown, molecular_function unknown,
1910	'not included in iLL672'	YML115C						21	A	2	YML115C	VAN1, VRG7, VRG8	mannosyltransferase,mannosyltransferase,
1911	'not included in iLL672'	YMR037C						21	A	3	YMR037C	MSN2	zinc finger protein, stress response,
1912	'not included in iLL672'	YMR074C						21	A	4	YMR074C		biological_process unknown, molecular_function unknown,
1913	'not included in iLL672'	YMR104C						21	A	5	YMR104C	YPK2, YKR2	protein kinase, biological_process unknown, protein kinase,
1914	'part of iLL672'	YMR118C						21	A	6	YMR118C		biological_process unknown, molecular_function unknown,
1915	'not included in iLL672'	YMR119W						21	A	7	YMR119W		biological_process unknown, molecular_function unknown,
1916	'not included in iLL672'	YNR052C						21	A	8	YNR052C	POP2, CAF1	Putative transcription factor
1917	'not included in iLL672'	YNR055C						21	A	9	YNR055C	HOL1	Putative ion transporter similar to the major facilitator superfamily of transporters, transport,
1918	'not included in iLL672'	YNR069C						21	A	10	YNR069C		biological_process unknown, molecular_function unknown,
1919	'not included in iLL672'	YOL125W						21	A	11	YOL125W		biological_process unknown, molecular_function unknown,
1920	'not included in iLL672'	YOL147C						21	A	12	YOL147C	PEX11, PMP24, PMP27	Peroxisomal membrane protein, peroxisome organization and biogenesis, molecular_function unknown, peroxisomal membrane
1921	'not included in iLL672'	YOL153C						21	B	1	YOL153C		biological_process unknown, molecular_function unknown,
1922	'part of iLL672'	YPL268W						21	B	2	YPL268W	PLC1	phosphoinositide-specific phospholipase C, pseudohyphal growth*, 1-phosphatidylinositol-4,5-biphosphate phosphodiesterase, cellular_component unknown
1923	'not included in iLL672'	YPR007C						21	B	3	YPR007C	SPO69	Required for sporulation; highly induced during sporulation,molecular_function unknown,
1924	'not included in iLL672'	YPR008W						21	B	4	YPR008W		biological_process unknown, molecular_function unknown,
1925	'not included in iLL672'	YPR013C						21	B	5	YPR013C		biological_process unknown, molecular_function unknown,
1926	'not included in iLL672'	YPR022C						21	B	6	YPR022C		biological_process unknown, molecular_function unknown,
1927	'not included in iLL672'	YPR023C						21	B	7	YPR023C	EAF3	stable component of the NuA4 complex, biological_process unknown,
1928	'not included in iLL672'	YPR024W						21	B	8	YPR024W	YME1, OSD1, YTA11	Mitochondrial member of the CDC48 PAS1 SEC18 family of ATPases, mitochondrion organization and biogenesis, ATP-dependent peptidase, mitochondrial inner membrane
1929	'part of iLL672'	YPR026W						21	B	9	YPR026W	ATH1	Acid trehalase, stress response*, alpha,alpha-trehalase, vacuole
1930	'not included in iLL672'	YPR031W						21	B	10	YPR031W		biological_process unknown, molecular_function unknown,
1931	'not included in iLL672'	YPR037C						21	B	11	YPR037C	ERV2	biological_process unknown, molecular_function unknown,
1932	'not included in iLL672'	YPR043W						21	B	12	YPR043W	RPL43A	Ribosomal protein L43A, protein biosynthesis, structural protein of ribosome, cytosolic large ribosomal (60S)-subunit
1933	'not included in iLL672'	YPR050C						21	C	1	YPR050C		biological_process unknown, molecular_function unknown,
1934	'not included in iLL672'	YPR064W						21	C	2	YPR064W		biological_process unknown, molecular_function unknown,
1935	'not included in iLL672'	YPR067W	0	0	0	0	0	21	C	3	YPR067W	ISA2	Iron Sulfur Assembly -- IscA NifA homolog, iron transport, molecular_function unknown, mitochondrial intermembrane space
1936	'not included in iLL672'	YPR078C						21	C	4	YPR078C		biological_process unknown, molecular_function unknown,
1937	'not included in iLL672'	YAR002C-A						21	C	5	YAR002C-A	ERP1	p24 protein involved in membrane trafficking,molecular_function unknown,
1938	'not included in iLL672'	YBR083W						21	C	6	YBR083W	TEC1, ROC1	transcription factor of the TEA ATTS DNA-binding domain family, regulator of Ty1 expression, pseudohyphal growth, specific RNA polymerase II transcription factor, nucleus
1939	'not included in iLL672'	YBR084C-A						21	C	7	YBR084C-A	RPL19A	Ribosomal protein L19A (L23A) (rpl5L) (YL14), protein biosynthesis, structural protein of ribosome, cytosolic large ribosomal (60S)-subunit
1940	'not included in iLL672'	YBR090C						21	C	8	YBR090C		biological_process unknown, molecular_function unknown,
1941	'not included in iLL672'	YBR100W						21	C	9	YBR100W
1942	'not included in iLL672'	YBR112C			0	0	0	21	C	10	YBR112C	CYC8, CRT8, SSN6	Transcription regulatory protein, transcription,
1943	'not included in iLL672'	YBR125C						21	C	11	YBR125C	PTC4, GCT1	Type 2C protein phosphatase, biological_process unknown, protein phosphatase type 2C, cellular_component unknown
1944	'not included in iLL672'	YBR131W						21	C	12	YBR131W	CCZ1	involved in sporulation, caffeine, calcium, and zinc sensitivity,molecular_function unknown,
1945	'not included in iLL672'	YBR150C						21	D	1	YBR150C	TBS1	Probable Zn-finger protein,molecular_function unknown,
1946	'not included in iLL672'	YBR168W						21	D	2	YBR168W		biological_process unknown, molecular_function unknown,
1947	'not included in iLL672'	YBR169C						21	D	3	YBR169C	SSE2	HSP70 family member, highly homologous to Sse1p, protein folding, heat shock protein, cytoplasm
1948	'not included in iLL672'	YBR270C						21	D	4	YBR270C		Probable ATP GTP-binding protein, biological_process unknown, molecular_function unknown,
1949	'not included in iLL672'	YBR272C						21	D	5	YBR272C	HSM3	Hsm3p may be a member of the yeast MutS homolog family, mismatch repair, molecular_function unknown,
1950	'not included in iLL672'	YBR275C						21	D	6	YBR275C	RIF1	RAP1-interacting factor, involved in establishment of repressed chromatin, chromatin silencing at telomere*, molecular_function unknown, telomere
1951	'not included in iLL672'	YBR276C						21	D	7	YBR276C	PPS1	dual specificity protein phosphatase,protein tyrosine phosphatase,
1952	'not included in iLL672'	YBR280C						21	D	8	YBR280C		biological_process unknown, molecular_function unknown,
1953	'not included in iLL672'	YBR287W						21	D	9	YBR287W		biological_process unknown, molecular_function unknown,
1954	'not included in iLL672'	YBR288C						21	D	10	YBR288C	APM3, YKS6	clathrin associated protein medium chain
1955	'not included in iLL672'	YBR289W						21	D	11	YBR289W	SNF5, HAF4, SWI10, TYE4	subunit of the chromatin remodeling Snf Swi complex, chromatin modeling, non-specific RNA polymerase II transcription factor, nucleosome remodeling complex
1956	'part of iLL672'	YBR294W						21	D	12	YBR294W	SUL1	Probable sulfate transport protein, transport,
1957	'not included in iLL672'	YBR301W						21	E	1	YBR301W	DAN3	YKL224 c homolog, biological_process unknown, molecular_function unknown,
1958	'not included in iLL672'	YCL026C-A						21	E	2	YCL026C-A	FRM2	involved in fatty acid signaling,molecular_function unknown,
1959	'not included in iLL672'	YCR028C-A			0	0	0	21	E	3	YCR028C-A	RIM1	Single-stranded zinc finger DNA-binding protein
1960	'not included in iLL672'	YCR030C						21	E	4	YCR030C		biological_process unknown, molecular_function unknown,
1961	'part of iLL672'	YCR032W						21	E	5	YCR032W	BPH1	(putative) acetic acid export pump, transport,
1962	'not included in iLL672'	YCR033W						21	E	6	YCR033W		biological_process unknown, molecular_function unknown,
1963	'not included in iLL672'	YCR046C			0	0	0	21	E	7	YCR046C	IMG1	mitochondrial ribosomal protein, protein biosynthesis, structural protein of ribosome, mitochondrial ribosome
1964	'not included in iLL672'	YCR047C						21	E	8	YCR047C	BUD23	Protein carboxyl methylase, biological_process unknown, molecular_function unknown,
1965	'not included in iLL672'	YCR048W						21	E	9	YCR048W	ARE1, SAT2	Acyl-CoA cholesterol acyltransferase (sterol-ester synthetase),sterol O-acyltransferase,
1966	'part of iLL672'	YCR053W	0	0	0	0		21	E	10	YCR053W	THR4	threonine synthase,threonine synthase,
1967	'not included in iLL672'	YCR060W						21	E	11	YCR060W		regulatory protein, biological_process unknown, molecular_function unknown,
1968	'not included in iLL672'	YCR062W						21	E	12	YCR062W
1969	'not included in iLL672'	YCR067C						21	F	1	YCR067C	SED4	Intracellular transport protein
1970	'not included in iLL672'	YCR069W						21	F	2	YCR069W	SCC3, CPR4, CYP4	cyclophilin homolog, stress response, peptidylprolyl isomerase, endoplasmic reticulum
1971	'not included in iLL672'	YCR073C						21	F	3	YCR073C	SSK22	protein kinase, protein phosphorylation*, MAP kinase kinase kinase, cellular_component unknown
1972	'not included in iLL672'	YCR075C						21	F	4	YCR075C	ERS1	ERS1 protein, ER defect supressor,molecular_function unknown,
1973	'not included in iLL672'	YCR083W						21	F	5	YCR083W	TRX3	mitochondrial thioredoxin, oxidative stress response, thioredoxin, mitochondrion
1974	'not included in iLL672'	YCR084C			0		0	21	F	6	YCR084C	TUP1, AAR1, AER2, AMM1, CRT4	glucose repression regulatory protein, exhibits similarity to beta subunits of G proteins, transcription,
1975	'not included in iLL672'	YCR088W						21	F	7	YCR088W	ABP1	Actin binding protein, establishment of cell polarity (sensu Saccharomyces)*, actin binding, cytoskeleton
1976	'not included in iLL672'	YCR089W						21	F	8	YCR089W	FIG2	predicted GPI-anchored cell wall protein, mating (sensu Saccharomyces),
1977	'not included in iLL672'	YDL194W						21	F	9	YDL194W	SNF3	glucose sensor, transport, glucose permease,
1978	'part of iLL672'	YDR007W	0	0	0	0	0	21	F	10	YDR007W	TRP1	n-(5'-phosphoribosyl)-anthranilate isomerase, amino acid metabolism, phosphoribosylanthranilate isomerase, cytoplasm
1979	'not included in iLL672'	YDR048C						21	F	11	YDR048C		biological_process unknown, molecular_function unknown,
1980	'not included in iLL672'	YFR011C						21	F	12	YFR011C		biological_process unknown, molecular_function unknown,
1981	'not included in iLL672'	YFR013W						21	G	1	YFR013W	IOC3	ISWI One Complex, biological_process unknown, molecular_function unknown,
1982	'not included in iLL672'	YNL051W						21	G	2	YNL051W		biological_process unknown, molecular_function unknown,
1983	'part of iLL672'	YNL052W						21	G	3	YNL052W	COX5A	Cytochrome-c oxidase chain Va,cytochrome-c oxidase,
1984	'not included in iLL672'	YNL056W						21	G	4	YNL056W		biological_process unknown, molecular_function unknown,
1985	'not included in iLL672'	YNL065W						21	G	5	YNL065W	BZR1	biological_process unknown, molecular_function unknown, cellular_component unknown
1986	'not included in iLL672'	YNL066W						21	G	6	YNL066W	SUN4	Protein involved in the aging process,molecular_function unknown,
1987	'not included in iLL672'	YNL067W						21	G	7	YNL067W	RPL9B	Ribosomal protein L9B (L8B) (rp24) (YL11), protein biosynthesis, structural protein of ribosome, cytosolic large ribosomal (60S)-subunit
[truncated: 2,870 more rows]

## Sheet: Lipid metabolism comparision
	iLL672				iFF708					iIN800*				iND750
Reaction number in iLL672	ORF	E.C. #	GENE	REACTION	ORF	E.C. #	GENE	GENE DESCRIPTION	REACTION	ORF	E.C. #	GENE	REACTION	ORF	E.C. #	REACTION	GENE
					# LIPID METABOLISM
					# FATTY ACID BIOSYNTHESIS
142	YGL205W	6.2.1.3	POX1	C160COA + O2 -> TDEC160COA + H2O2
143	YKR009C	6.2.1.3	FOX2	TDEC160COA -> LHO160COA	YKR009C	1.1.1.-	FOX2	3-HYDROXYACYL-COA DEHYDROGENASE	HACOA + NAD <-> OACOA + NADH
144	YKR009C	6.2.1.3	FOX2	LHO160COA + NAD -> 3KETO160COA + NADH
145	YIL160C	6.2.1.3	POT1	3KETO160COA + COA -> ACCOA + C140COA	YIL160C	2.3.1.16	POT1	3-KETOACYL-COA THIOLASE	OACOA + COA -> ACOA + ACCOA
146	YGL205W		POX1	C140COA + O2 -> TDEC140COA + H2O2
147	YKR009C		FOX2	TDEC140COA -> LHO140COA
148	YKR009C	1.1.1.-	FOX2	LHO140COA + NAD -> 3KETO140COA + NADH
149	YIL160C	2.3.1.16	POT1	3KETO140COA + COA -> ACCOA + C120COA
150	YGL205W		POX1	C120COA + 6 O2 -> TDEC120COA + 6 H2O2
151	YKR009C		FOX2	TDEC120COA -> LHO120COA
152	YKR009C		FOX2	LHO120COA + 6 NAD -> 3KETO120COA + 6 NADH
153	YIL160C		POT1	3KETO120COA + 6 COA -> 6 ACCOA
154	YKL182W/YPL231W		FAS1/2	C160COA + ACP <-> C160ACP + COA
155	YKL182W/YPL231W		FAS1/2	C140COA + ACP <-> C140ACP + COA
156	YKL182W/YPL231W		FAS1/2	C120COA + ACP <-> C120ACP + COA
157	U_4		U_4	C160AL + NAD -> C160 + NADH
158	YOR317W		FAA1	C160 + ATP + COA -> C160COA + AMP	YOR317W	6.2.1.3	FAA1	LONG-CHAIN-FATTY-ACID--COA LIGASE, ACYL-COA SYNTHETASE	ATP + LCCA + COA <-> AMP + PPI + ACOA
159	YER015W		FAA2	C160 + ATP + COA -> C160COA + AMP	YER015W	6.2.1.3	FAA2	LONG-CHAIN-FATTY-ACID--COA LIGASE, ACYL-COA SYNTHETASE	ATP + LCCA + COA <-> AMP + PPI + ACOA
160	YIL009W		FAA3	C160 + ATP + COA -> C160COA + AMP	YIL009W	6.2.1.3	FAA3	LONG-CHAIN-FATTY-ACID--COA LIGASE, ACYL-COA SYNTHETASE	ATP + LCCA + COA <-> AMP + PPI + ACOA
161	YMR246W		FAA4	C160 + ATP + COA -> C160COA + AMP	YMR246W	6.2.1.3	FAA4	ACYL-COA SYNTHASE (LONG-CHAIN FATTY ACID COA LIGASE); CONTRIBUTES TO ACTIVATION OF IMPORTED MYRISTATE	ATP + LCCA + COA <-> AMP + PPI + ACOA
162	YPL028W		ERG10	2 ACCOA <-> COA + AACCOA
					YPL028W	2.3.1.9	ERG10	ACETYL-COA C-ACETYLTRANSFERASE, ACETOACETYL-COA THIOLASE	2 ACCOA <-> COA + AACCOA	YPL028W	2.3.1.9	ERG10	2.000000 Acetyl-CoA <-> CoA + Acetoacetyl-CoA	YPL028W	EC-2.3.1.9	[m] : (2) accoa --> aacoa + coa	Erg10-m
					YPL028W	2.3.1.9	ERG10	ACETYL-COA C-ACETYLTRANSFERASE, ACETOACETYL-COA THIOLASE (MITOCH)	2 ACCOAm <-> COAm + AACCOAm					YPL028W	EC-2.3.1.9	[c] : (2) accoa --> aacoa + coa	Erg10
					# FATTY ACIDS METABOLISM
					# MITOCHONDRIAL TYPE II FATTY ACID SYNTHASE
					YKL192C	1.6.5.3	ACP1	ACYL CARRIER PROTEIN, COMPONENT OF MITOCHONDRIAL TYPE II FATTY ACID SYNTHASE	NADHm + Qm -> NADm + QH2m	YKL192C	1.6.5.3	ACP1	NADHM + Ubiquinone-9M -> NAD+M + UbiquinolM
					YER061C	-	CEM1	BETA-KETOACYL-ACP SYNTHASE, MITOCHONDRIAL (3-OXOACYL-[ACYL-CARRIER-PROTEIN] SYNTHASE)
					YOR221C	-	MCT1	MALONYL COA:ACYL CARRIER PROTEIN TRANSFERASE		YMR207C	6.4.1.2 6.3.4.14	HFA1	Acetyl-CoAM + ATPM + CO2 <-> Malonyl-CoAM + ADPM + OrthophosphateM	YER061C	EC-2.3.1.41	[m] : ACP + accoa <==> acACP + coa	Cem1-m
					YKL055C	-	OAR1	3-OXOACYL-[ACYL-CARRIER-PROTEIN] REDUCTASE
					YKL192C/YER061C/YOR221C/YKL055C	1.6.5.3/-/-/-	ACP1/CEM1/MCT1/OAR1	TYPE II FATTY ACID SYNTHASE	ACACPm + 4 MALACPm + 8 NADPHm -> 8 NADPm + C100ACPm + 4 CO2m + 4 ACPm
					YKL192C/YER061C/YOR221C/YKL055C	1.6.5.3/-/-/-	ACP1/CEM1/MCT1/OAR1	TYPE II FATTY ACID SYNTHASE	ACACPm + 5 MALACPm + 10 NADPHm -> 10 NADPm + C120ACPm + 5 CO2m + 5 ACPm	YOR221C	-	MCT1	Malonyl-CoAM + Acyl-carrier proteinM <-> Malonyl-[acyl-carrier protein]M + CoAM	( YKL192C and YER061C and YOR221C and YKL055C )		[m] : acACP + (9) h + (3) malACP + (6) nadph --> (3) ACP + (3) co2 + (3) h2o + (6) nadp + ocACP	( Acp1-m and Cem1-m and Mct1-m and Oar1-m )
					YKL192C/YER061C/YOR221C/YKL055C	1.6.5.3/-/-/-	ACP1/CEM1/MCT1/OAR1	TYPE II FATTY ACID SYNTHASE	ACACPm + 6 MALACPm + 12 NADPHm -> 12 NADPm + C140ACPm + 6 CO2m + 6 ACPm			UAcyl_1_1	Acetyl-[acyl-carrier protein] <-> Acetyl-[acyl-carrier protein]M	( YKL192C and YER061C and YOR221C and YKL055C )		[m] : (5) h + malACP + (4) nadph + (2) o2 + palmACP --> ACP + co2 + (5) h2o + (4) nadp + ocdcyaACP	( Acp1-m and Cem1-m and Mct1-m and Oar1-m )
					YKL192C/YER061C/YOR221C/YKL055C	1.6.5.3/-/-/-	ACP1/CEM1/MCT1/OAR1	TYPE II FATTY ACID SYNTHASE	ACACPm + 6 MALACPm + 11 NADPHm -> 11 NADPm + C141ACPm+ 6 CO2m + 6 ACPm	YER061C	-	CEM1_1	Acetyl-[acyl-carrier protein]M + Malonyl-[acyl-carrier protein]M -> Acetoacetyl-[acyl-carrier protein]M + Acyl-carrier proteinM + CO2M	( YKL192C and YER061C and YOR221C and YKL055C )		[m] : (4) h + malACP + (3) nadph + o2 + palmACP --> ACP + co2 + (3) h2o + (3) nadp + octeACP	( Acp1-m and Cem1-m and Mct1-m and Oar1-m )
					YKL192C/YER061C/YOR221C/YKL055C	1.6.5.3/-/-/-	ACP1/CEM1/MCT1/OAR1	TYPE II FATTY ACID SYNTHASE	ACACPm + 7 MALACPm + 14 NADPHm -> 14 NADPm + C160ACPm + 7 CO2m + 7 ACPm	YKL055C	-	OAR1_1	Acetoacetyl-[acyl-carrier protein]M + NADPHM <-> R-3-Hydroxylbutanoyl-ACPM + NADP+M	( YKL192C and YER061C and YOR221C and YKL055C )		[m] : (3) h + malACP + (2) nadph + palmACP --> ACP + co2 + h2o + (2) nadp + ocdcaACP	( Acp1-m and Cem1-m and Mct1-m and Oar1-m )
					YKL192C/YER061C/YOR221C/YKL055C	1.6.5.3/-/-/-	ACP1/CEM1/MCT1/OAR1	TYPE II FATTY ACID SYNTHASE	ACACPm + 7 MALACPm + 13 NADPHm -> 13 NADPm + C161ACPm + 7 CO2m + 7 ACPm	YHR067W	-	HTD2_1	R-3-Hydroxylbutanoyl-ACPM -> trans-But-2-enoyl-ACPM	( YKL192C and YER061C and YOR221C and YKL055C )		[m] : (4) h + malACP + myrsACP + (3) nadph + o2 --> ACP + co2 + (3) h2o + hdeACP + (3) nadp	( Acp1-m and Cem1-m and Mct1-m and Oar1-m )
					YKL192C/YER061C/YOR221C/YKL055C	1.6.5.3/-/-/-	ACP1/CEM1/MCT1/OAR1	TYPE II FATTY ACID SYNTHASE	ACACPm + 8 MALACPm + 16 NADPHm -> 16 NADPm + C180ACPm + 8 CO2m + 8 ACPm	YBR026C	-	ETR1_1	trans-But-2-enoyl-ACPM + NADPHM <-> Butyryl-ACP + NADP+M	( YKL192C and YER061C and YOR221C and YKL055C )		[m] : (3) h + malACP + myrsACP + (2) nadph --> ACP + co2 + h2o + (2) nadp + palmACP	( Acp1-m and Cem1-m and Mct1-m and Oar1-m )
					YKL192C/YER061C/YOR221C/YKL055C	1.6.5.3/-/-/-	ACP1/CEM1/MCT1/OAR1	TYPE II FATTY ACID SYNTHASE	ACACPm + 8 MALACPm + 15 NADPHm -> 15 NADPm + C181ACPm + 8 CO2m + 8 ACPm			UAcyl_2_1	Butyryl-ACP <-> Butyryl-ACPM	( YKL192C and YER061C and YOR221C and YKL055C )		[m] : (3) h + malACP + (2) nadph + ocACP --> ACP + co2 + dcaACP + h2o + (2) nadp	( Acp1-m and Cem1-m and Mct1-m and Oar1-m )
					YKL192C/YER061C/YOR221C/YKL055C	1.6.5.3/-/-/-	ACP1/CEM1/MCT1/OAR1	TYPE II FATTY ACID SYNTHASE	ACACPm + 8 MALACPm + 14 NADPHm -> 14 NADPm + C182ACPm + 8 CO2m + 8 ACPm	YER061C	-	CEM1_2	Butyryl-ACPM + Malonyl-[acyl-carrier protein]M -> 3-Oxo-Hexanoyl-ACPM + Acyl-carrier proteinM + CO2M	( YKL192C and YER061C and YOR221C and YKL055C )		[m] : ddcaACP + (4) h + malACP + (3) nadph + o2 --> ACP + co2 + (3) h2o + (3) nadp + tdeACP	( Acp1-m and Cem1-m and Mct1-m and Oar1-m )
										YKL055C	-	OAR1_2	3-Oxo-Hexanoyl-ACPM + NADPHM <-> R-3-Hydroxylhexanoyl-ACPM + NADP+M	( YKL192C and YER061C and YOR221C and YKL055C )		[m] : ddcaACP + (3) h + malACP + (2) nadph --> ACP + co2 + h2o + myrsACP + (2) nadp	( Acp1-m and Cem1-m and Mct1-m and Oar1-m )
										YHR067W	-	HTD2_2	R-3-Hydroxylhexanoyl-ACPM -> trans-Hex-2-enoyl-ACPM	( YKL192C and YER061C and YOR221C and YKL055C )		[m] : dcaACP + (3) h + malACP + (2) nadph --> ACP + co2 + ddcaACP + h2o + (2) nadp	( Acp1-m and Cem1-m and Mct1-m and Oar1-m )
										YBR026C	-	ETR1_2	trans-Hex-2-enoyl-ACPM + NADPHM <-> Hexanoyl-ACPM + NADP+M
												UAcyl_3_1	Hexanoyl-ACP <-> Hexanoyl-ACPM
										YER061C	-	CEM1_3	Hexanoyl-ACPM + Malonyl-[acyl-carrier protein]M -> 3-Oxo-Octanoyl-ACPM + Acyl-carrier proteinM + CO2M
										YKL055C	-	OAR1_3	3-Oxo-Octanoyl-ACPM + NADPHM <-> R-3-Hydroxyloctanoyl-ACPM + NADP+M
										YHR067W	-	HTD2_3	R-3-Hydroxyloctanoyl-ACPM -> trans-Oct-2-enoyl-ACPM
										YBR026C	-	ETR1_3	trans-Oct-2-enoyl-ACPM + NADPHM <-> Octanoyl-ACPM + NADP+M
												UAcyl_4_1	Octanoyl-ACP <-> Octanoyl-ACPM
										YER061C	-	CEM1_4	Octanoyl-ACPM + Malonyl-[acyl-carrier protein]M -> 3-Oxo-Decanoyl-ACPM + Acyl-carrier proteinM + CO2M
										YKL055C	-	OAR1_4	3-Oxo-Decanoyl-ACPM + NADPHM <-> R-3-Hydroxyldecanoyl-ACPM + NADP+M
										YHR067W	-	HTD2_4	R-3-Hydroxyldecanoyl-ACPM -> trans-Dec-2-enoyl-ACPM
										YBR026C	-	ETR1_4	trans-Dec-2-enoyl-ACPM + NADPHM <-> Decanoyl-ACPM + NADP+M
												UAcyl_5_1	Decanoyl-ACP <-> Decanoyl-ACPM
										YER061C	-	CEM1_5	Decanoyl-ACPM + Malonyl-[acyl-carrier protein]M -> 3-Oxo-Dodecanoyl-ACPM + Acyl-carrier proteinM + CO2M
										YKL055C	-	OAR1_5	3-Oxo-Dodecanoyl-ACPM + NADPHM <-> R-3-Hydroxyldodecanoyl-ACPM + NADP+M
										YHR067W	-	HTD2_5	R-3-Hydroxyldodecanoyl-ACPM -> trans-Dodec-2-enoyl-ACPM
										YBR026C	-	ETR1_5	trans-Dodec-2-enoyl-ACPM + NADPHM <-> Dodecanoyl-ACPM + NADP+M
												UAcyl_6_1	Dodecanoyl-ACP <-> Dodecanoyl-ACPM
										YER061C	-	CEM1_6	Dodecanoyl-ACPM + Malonyl-[acyl-carrier protein]M -> 3-Oxo-Tetradecanoyl-ACPM + Acyl-carrier proteinM + CO2M
										YKL055C	-	OAR1_6	3-Oxo-Tetradecanoyl-ACPM + NADPHM <-> R-3-Hydroxyltetradecanoyl-ACPM + NADP+M
										YHR067W	-	HTD2_6	R-3-Hydroxyltetradecanoyl-ACPM -> trans-Tetradec-2-enoyl-ACPM
										YBR026C	-	ETR1_6	trans-Tetradec-2-enoyl-ACPM + NADPHM <-> Tetradecanoyl-ACPM + NADP+M
												UAcyl_7_1	Tetradecanoyl-ACP <-> Tetradecanoyl-ACPM
										YER061C	-	CEM1_7	Tetradecanoyl-ACPM + Malonyl-[acyl-carrier protein]M -> 3-Oxo-Hexadecanoyl-ACPM + Acyl-carrier proteinM + CO2M
										YKL055C	-	OAR1_7	3-Oxo-Hexadecanoyl-ACPM + NADPHM <-> R-3-Hydroxylhexadecanoyl-ACPM + NADP+M
										YHR067W	-	HTD2_7	R-3-Hydroxylhexadecanoyl-ACPM -> trans-Hexadec-2-enoyl-ACPM
										YBR026C	-	ETR1_7	trans-Hexadec-2-enoyl-ACPM + NADPHM <-> Hexadecanoyl-ACPM + NADP+M
												UAcyl_8_1	Hexadecanoyl-ACP <-> Hexadecanoyl-ACPM
										YER061C	-	CEM1_8	Hexadecanoyl-ACPM + Malonyl-[acyl-carrier protein]M -> 3-Oxo-Octadecanoyl-ACPM + Acyl-carrier proteinM + CO2M
										YKL055C	-	OAR1_8	3-Oxo-Octadecanoyl-ACPM + NADPHM <-> R-3-Hydroxyloctadecanoyl-ACPM + NADP+M
										YHR067W	-	HTD2_8	R-3-Hydroxyloctadecanoyl-ACPM -> trans-Octadec-2-enoyl-ACPM
										YBR026C	-	ETR1_8	trans-Octadec-2-enoyl-ACPM + NADPHM <-> Octadecanoyl-ACPM + NADP+M
												UAcyl_8_2	Octadecanoyl-ACPM <-> Octadecanoyl-ACP
					# CYTOSOLIC FATTY ACID SYNTHESIS							# CYTOSOLIC FATTY ACID SYNTHESIS
163	YNR016C	6.4.1.2 6.3.4.14	ACC1	ACCOA + ATP + CO2 <-> MALCOA + ADP + PI	YNR016C	6.4.1.2 6.3.4.14	ACC1	ACETYL-COA CARBOXYLASE (ACC) / BIOTIN CARBOXYLASE	ACCOA + ATP + CO2 <-> MALCOA + ADP + PI	YNR016C	6.4.1.2 6.3.4.14	ACC1	Acetyl-CoA + ATP + CO2 <-> Malonyl-CoA + ADP + Orthophosphate	YNR016C	EC-6.4.1.2	[c] : accoa + atp + hco3 <==> adp + h + malcoa + pi	Acc1
164	YMR207C		HFA1	ACCOA + ATP + CO2 <-> MALCOA + ADP + PI						YKL182W	4.2.1.61;1.3.1.9;2.3.1.38;2.3.1.39;3.1.2.14;2.3.1.86	FAS1_1	Malonyl-CoA + Acyl-carrier protein <-> Malonyl-[acyl-carrier protein] + CoA	( YGR037C and YNR016C and ( YKL182W and YPL231W ) )	EC-2.3.1.85	[c] : accoa + (8) h + (3) malcoa + (6) nadph --> (3) co2 + (4) coa + (2) h2o + (6) nadp + octa	( Acb1 and Acc1 and Fas )
165	YKL182W/YPL231W	4.2.1.61;1.3.1.9;2.3.1.38;2.3.1.39;3.1.2.14;2.3.1.86	FAS1/2	MALCOA + ACP <-> MALACP + COA	YKL182W	4.2.1.61;1.3.1.9;2.3.1.38;2.3.1.39;3.1.2.14;2.3.1.86	FAS1	FATTY-ACYL-COA SYNTHASE, BETA CHAIN	MALCOA + ACP <-> MALACP + COA	YKL182W	4.2.1.61;1.3.1.9;2.3.1.38;2.3.1.39;3.1.2.14;2.3.1.86	FAS1_s	Acetyl-CoA + Acyl-carrier protein <-> Acetyl-[acyl-carrier protein] + CoA	( YGR037C and YNR016C and ( YKL182W and YPL231W ) )	EC-2.3.1.86	[c] : accoa + (9) h + (3) malcoa + (6) nadph --> (3) co2 + (3) coa + (3) h2o + (6) nadp + occoa	( Acb1 and Acc1 and Fas )
166	YKL182W/YPL231W	4.2.1.61;1.3.1.9;2.3.1.38;2.3.1.39;3.1.2.14;2.3.1.86	FAS1/2	ACCOA + ACP <-> ACACP + COA	YPL231W	2.3.1.85;1.1.1.100;2.3.1.41	FAS2	FATTY-ACYL-COA SYNTHASE, ALPHA CHAIN		YPL231W	2.3.1.85;1.1.1.100;2.3.1.41	FAS2_1_1	Acetyl-[acyl-carrier protein] + Malonyl-[acyl-carrier protein] -> Acetoacetyl-[acyl-carrier protein] + Acyl-carrier protein + CO2	( YGR037C and YNR016C and ( YKL182W and YPL231W ) )	EC-2.3.1.86	[c] : (3) h + malcoa + (2) nadph + pmtcoa --> co2 + coa + h2o + (2) nadp + stcoa	( Acb1 and Acc1 and Fas )
					YKL182W	4.2.1.61;1.3.1.9;2.3.1.38;2.3.1.39;3.1.2.14;2.3.1.86	FAS1	FATTY-ACYL-COA SYNTHASE, BETA CHAIN	ACCOA + ACP <-> ACACP + COA	YPL231W	2.3.1.85;1.1.1.100;2.3.1.41	FAS2_1_2	Acetoacetyl-[acyl-carrier protein] + NADPH <-> R-3-Hydroxylbutanoyl-ACP + NADP+	( YGR037C and YNR016C and ( YKL182W and YPL231W ) )	EC-2.3.1.85	[c] : (3) h + hdca + malcoa + (2) nadph --> co2 + coa + h2o + (2) nadp + ocdca	( Acb1 and Acc1 and Fas )
					YER061C	2.3.1.41	CEM1	3-OXOACYL-[ACYL-CARRIER-PROTEIN] SYNTHASE	MALACPm + ACACPm -> ACPm + CO2m + 3OACPm	YKL182W	4.2.1.61;1.3.1.9;2.3.1.38;2.3.1.39;3.1.2.14;2.3.1.86	FAS1_1_1	R-3-Hydroxylbutanoyl-ACP -> trans-But-2-enoyl-ACP	( YGR037C and YNR016C and ( YKL182W and YPL231W ) )	EC-2.3.1.86	[c] : (3) h + malcoa + (2) nadph + tdcoa --> co2 + coa + h2o + (2) nadp + pmtcoa	( Acb1 and Acc1 and Fas )
167	YGR037C/YNR016C/YKL182W/YPL231W	6.4.1.2; 6.3.4.1; 4 2.3.1.85;1.1.1.100;2.3.1.41;4.2.1.61	ACB1/ACC1/FAS1/FAS2/	ACACP + 4 MALACP + 8 NADPH -> 8 NADP + C100ACP + 4 CO2 + 4 ACP	YGR037C/YNR016C/YKL182W/YPL231W	6.4.1.2; 6.3.4.1; 4 2.3.1.85;1.1.1.100;2.3.1.41;4.2.1.61	ACB1/ACC1/FAS1/FAS2/	B-KETOACYL-ACP SYNTHASE (C10,0), FATTY ACYL COA SYNTHASE	ACACP + 4 MALACP + 8 NADPH -> 8 NADP + C100ACP + 4 CO2 + 4 ACP	YKL182W	4.2.1.61;1.3.1.9;2.3.1.38;2.3.1.39;3.1.2.14;2.3.1.86	FAS1_1_2	trans-But-2-enoyl-ACP + NADPH <-> Butyryl-ACP + NADP+	( YGR037C and YNR016C and ( YKL182W and YPL231W ) )	EC-2.3.1.85	[c] : (3) h + malcoa + (2) nadph + ttdca --> co2 + coa + h2o + hdca + (2) nadp	( Acb1 and Acc1 and Fas )
168	YGR037C/YNR016C/YKL182W/YPL231W	6.4.1.2; 6.3.4.1; 4 2.3.1.85;1.1.1.100;2.3.1.41;4.2.1.61	ACB1/ACC1/FAS1/FAS2/	ACACP + 5 MALACP + 10 NADPH -> 10 NADP + C120ACP + 5 CO2 + 5 ACP	YGR037C/YNR016C/YKL182W/YPL231W	6.4.1.2; 6.3.4.1; 4 2.3.1.85;1.1.1.100;2.3.1.41;4.2.1.61	ACB1/ACC1/FAS1/FAS2/	B-KETOACYL-ACP SYNTHASE (C12,0), FATTY ACYL COA SYNTHASE	ACACP + 5 MALACP + 10 NADPH -> 10 NADP + C120ACP + 5 CO2 + 5 ACP	YPL231W	2.3.1.85;1.1.1.100;2.3.1.41	FAS2_2_1	Butyryl-ACP + Malonyl-[acyl-carrier protein] -> 3-Oxo-Hexanoyl-ACP + Acyl-carrier protein + CO2	( YGR037C and YNR016C and ( YKL182W and YPL231W ) )	EC-2.3.1.86	[c] : ddcacoa + (3) h + malcoa + (2) nadph --> co2 + coa + h2o + (2) nadp + tdcoa	( Acb1 and Acc1 and Fas )
169	YGR037C/YNR016C/YKL182W/YPL231W	6.4.1.2; 6.3.4.1; 4 2.3.1.85;1.1.1.100;2.3.1.41;4.2.1.61	ACB1/ACC1/FAS1/FAS2/	ACACP + 6 MALACP + 12 NADPH -> 12 NADP + C140ACP + 6 CO2 + 6 ACP	YGR037C/YNR016C/YKL182W/YPL231W	6.4.1.2; 6.3.4.1; 4 2.3.1.85;1.1.1.100;2.3.1.41;4.2.1.61	ACB1/ACC1/FAS1/FAS2/	B-KETOACYL-ACP SYNTHASE (C14,0)	ACACP + 6 MALACP + 12 NADPH -> 12 NADP + C140ACP + 6 CO2 + 6 ACP	YPL231W	2.3.1.85;1.1.1.100;2.3.1.41	FAS2_2_2	3-Oxo-Hexanoyl-ACP + NADPH <-> R-3-Hydroxylhexanoyl-ACP + NADP+	( YGR037C and YNR016C and ( YKL182W and YPL231W ) )	EC-2.3.1.85	[c] : ddca + (3) h + malcoa + (2) nadph --> co2 + coa + h2o + (2) nadp + ttdca	( Acb1 and Acc1 and Fas )
					YGR037C/YNR016C/YKL182W/YPL231W	6.4.1.2; 6.3.4.1; 4 2.3.1.85;1.1.1.100;2.3.1.41;4.2.1.61	ACB1/ACC1/FAS1/FAS2/	B-KETOACYL-ACP SYNTHASE I (C14,1)	ACACP + 6 MALACP + 11 NADPH -> 11 NADP + C141ACP + 6 CO2 + 6 ACP	YKL182W	4.2.1.61;1.3.1.9;2.3.1.38;2.3.1.39;3.1.2.14;2.3.1.86	FAS1_2_1	R-3-Hydroxylhexanoyl-ACP -> trans-Hex-2-enoyl-ACP	( YGR037C and YNR016C and ( YKL182W and YPL231W ) )	EC-2.3.1.86	[c] : dcacoa + (3) h + malcoa + (2) nadph --> co2 + coa + ddcacoa + h2o + (2) nadp	( Acb1 and Acc1 and Fas )
170	YGR037C/YNR016C/YKL182W/YPL231W	6.4.1.2; 6.3.4.1; 4 2.3.1.85;1.1.1.100;2.3.1.41;4.2.1.61	ACB1/ACC1/FAS1/FAS2/	ACACP + 7 MALACP + 14 NADPH -> 14 NADP + C160ACP + 7 CO2 + 7 ACP	YGR037C/YNR016C/YKL182W/YPL231W	6.4.1.2; 6.3.4.1; 4 2.3.1.85;1.1.1.100;2.3.1.41;4.2.1.61	ACB1/ACC1/FAS1/FAS2/	B-KETOACYL-ACP SYNTHASE I (C16,0)	ACACP + 7 MALACP + 14 NADPH -> 14 NADP + C160ACP + 7 CO2 + 7 ACP	YKL182W	4.2.1.61;1.3.1.9;2.3.1.38;2.3.1.39;3.1.2.14;2.3.1.86	FAS1_2_2	trans-Hex-2-enoyl-ACP + NADPH <-> Hexanoyl-ACP + NADP+	( YGR037C and YNR016C and ( YKL182W and YPL231W ) )	EC-2.3.1.85	[c] : dca + (3) h + malcoa + (2) nadph --> co2 + coa + ddca + h2o + (2) nadp	( Acb1 and Acc1 and Fas )
171	YGR037C/YNR016C/YKL182W/YPL231W	6.4.1.2; 6.3.4.1; 4 2.3.1.85;1.1.1.100;2.3.1.41;4.2.1.61	ACB1/ACC1/FAS1/FAS2/	ACACP + 7 MALACP + 13 NADPH -> 13 NADP + C161ACP + 7 CO2 + 7 ACP	YGR037C/YNR016C/YKL182W/YPL231W	6.4.1.2; 6.3.4.1; 4 2.3.1.85;1.1.1.100;2.3.1.41;4.2.1.61	ACB1/ACC1/FAS1/FAS2/	B-KETOACYL-ACP SYNTHASE I (C16,1)	ACACP + 7 MALACP + 13 NADPH -> 13 NADP + C161ACP + 7 CO2 + 7 ACP	YPL231W	2.3.1.85;1.1.1.100;2.3.1.41	FAS2_3_1	Hexanoyl-ACP + Malonyl-[acyl-carrier protein] -> 3-Oxo-Octanoyl-ACP + Acyl-carrier protein + CO2	( YGR037C and YNR016C and ( YKL182W and YPL231W ) )	EC-2.3.1.86	[c] : (3) h + malcoa + (2) nadph + occoa --> co2 + coa + dcacoa + h2o + (2) nadp	( Acb1 and Acc1 and Fas )
172	YGR037C/YNR016C/YKL182W/YPL231W	6.4.1.2; 6.3.4.1; 4 2.3.1.85;1.1.1.100;2.3.1.41;4.2.1.61	ACB1/ACC1/FAS1/FAS2/	ACACP + 8 MALACP + 16 NADPH -> 16 NADP + C180ACP + 8 CO2 + 8 ACP	YGR037C/YNR016C/YKL182W/YPL231W	6.4.1.2; 6.3.4.1; 4 2.3.1.85;1.1.1.100;2.3.1.41;4.2.1.61	ACB1/ACC1/FAS1/FAS2/	B-KETOACYL-ACP SYNTHASE I (C18,0)	ACACP + 8 MALACP + 16 NADPH -> 16 NADP + C180ACP + 8 CO2 + 8 ACP	YPL231W	2.3.1.85;1.1.1.100;2.3.1.41	FAS2_3_2	3-Oxo-Octanoyl-ACP + NADPH <-> R-3-Hydroxyloctanoyl-ACP + NADP+	( YGR037C and YNR016C and ( YKL182W and YPL231W ) )	EC-2.3.1.85	[c] : (3) h + malcoa + (2) nadph + octa --> co2 + coa + dca + h2o + (2) nadp	( Acb1 and Acc1 and Fas )
173	YGR037C/YNR016C/YKL182W/YPL231W	6.4.1.2; 6.3.4.1; 4 2.3.1.85;1.1.1.100;2.3.1.41;4.2.1.61	ACB1/ACC1/FAS1/FAS2/	ACACP + 8 MALACP + 15 NADPH -> 15 NADP + C181ACP + 8 CO2 + 8 ACP	YGR037C/YNR016C/YKL182W/YPL231W	6.4.1.2; 6.3.4.1; 4 2.3.1.85;1.1.1.100;2.3.1.41;4.2.1.61	ACB1/ACC1/FAS1/FAS2/	B-KETOACYL-ACP SYNTHASE I (C18,1)	ACACP + 8 MALACP + 15 NADPH -> 15 NADP + C181ACP + 8 CO2 + 8 ACP	YKL182W	4.2.1.61;1.3.1.9;2.3.1.38;2.3.1.39;3.1.2.14;2.3.1.86	FAS1_3_1	R-3-Hydroxyloctanoyl-ACP -> trans-Oct-2-enoyl-ACP	( YKL182W and YPL231W )	EC-3.1.2.14	[c] : h2o + ocdcyaACP <==> ACP + h + ocdcya	Fas
174	YGR037C/YNR016C/YKL182W/YPL231W	6.4.1.2; 6.3.4.1; 4 2.3.1.85;1.1.1.100;2.3.1.41;4.2.1.61	ACB1/ACC1/FAS1/FAS2/	ACACP + 8 MALACP + 14 NADPH -> 14 NADP + C182ACP + 8 CO2 + 8 ACP	YGR037C/YNR016C/YKL182W/YPL231W	6.4.1.2; 6.3.4.1; 4 2.3.1.85;1.1.1.100;2.3.1.41;4.2.1.61	ACB1/ACC1/FAS1/FAS2/	B-KETOACYL-ACP SYNTHASE I (C18,2)	ACACP + 8 MALACP + 14 NADPH -> 14 NADP + C182ACP + 8 CO2 + 8 ACP	YKL182W	4.2.1.61;1.3.1.9;2.3.1.38;2.3.1.39;3.1.2.14;2.3.1.86	FAS1_3_2	trans-Oct-2-enoyl-ACP + NADPH <-> Octanoyl-ACP + NADP+	( YKL182W and YPL231W )	EC-3.1.2.14	[c] : h2o + octeACP <==> ACP + h + ocdcea	Fas
					YKL182W	4.2.1.61	FAS1	3-HYDROXYPALMITOYL-[ACYL-CARRIER PROTEIN] DEHYDRATASE	3HPACP <-> 2HDACP	YPL231W	2.3.1.85;1.1.1.100;2.3.1.41	FAS2_4_1	Octanoyl-ACP + Malonyl-[acyl-carrier protein] -> 3-Oxo-Decanoyl-ACP + Acyl-carrier protein + CO2	( YKL182W and YPL231W )	EC-3.1.2.14	[c] : h2o + ocdcaACP <==> ACP + h + ocdca	Fas
					YKL182W	1.3.1.9	FAS1	ENOYL-ACP REDUCTASE	AACP + NAD <-> 23DAACP + NADH	YPL231W	2.3.1.85;1.1.1.100;2.3.1.41	FAS2_4_2	3-Oxo-Decanoyl-ACP + NADPH <-> R-3-Hydroxyldecanoyl-ACP + NADP+	( YKL182W and YPL231W )	EC-3.1.2.14	[c] : h2o + hdeACP <==> ACP + h + hdcea	Fas
										YKL182W	4.2.1.61;1.3.1.9;2.3.1.38;2.3.1.39;3.1.2.14;2.3.1.86	FAS1_4_1	R-3-Hydroxyldecanoyl-ACP -> trans-Dec-2-enoyl-ACP	( YKL182W and YPL231W )	EC-3.1.2.14	[c] : h2o + palmACP <==> ACP + h + hdca	Fas
										YKL182W	4.2.1.61;1.3.1.9;2.3.1.38;2.3.1.39;3.1.2.14;2.3.1.86	FAS1_4_2	trans-Dec-2-enoyl-ACP + NADPH <-> Decanoyl-ACP + NADP+	( YKL182W and YPL231W )	EC-3.1.2.14	[c] : h2o + tdeACP <==> ACP + h + ttdcea	Fas
										YPL231W	2.3.1.85;1.1.1.100;2.3.1.41	FAS2_5_1	Decanoyl-ACP + Malonyl-[acyl-carrier protein] -> 3-Oxo-Dodecanoyl-ACP + Acyl-carrier protein + CO2	( YKL182W and YPL231W )	EC-3.1.2.14	[c] : h2o + myrsACP <==> ACP + h + ttdca	Fas
										YPL231W	2.3.1.85;1.1.1.100;2.3.1.41	FAS2_5_2	3-Oxo-Dodecanoyl-ACP + NADPH <-> R-3-Hydroxyldodecanoyl-ACP + NADP+	( YKL182W and YPL231W )	EC-3.1.2.14	[c] : ddcaACP + h2o <==> ACP + ddca + h	Fas
										YKL182W	4.2.1.61;1.3.1.9;2.3.1.38;2.3.1.39;3.1.2.14;2.3.1.86	FAS1_5_1	R-3-Hydroxyldodecanoyl-ACP -> trans-Dodec-2-enoyl-ACP	( YKL182W and YPL231W )	EC-2.3.1.39	[c] : ACP + malcoa <==> coa + malACP	Fas
										YKL182W	4.2.1.61;1.3.1.9;2.3.1.38;2.3.1.39;3.1.2.14;2.3.1.86	FAS1_5_2	trans-Dodec-2-enoyl-ACP + NADPH <-> Dodecanoyl-ACP + NADP+	( YKL182W and YPL231W )	EC-2.3.1.38	[c] : ACP + accoa <==> acACP + coa	Fas
										YPL231W	2.3.1.85;1.1.1.100;2.3.1.41	FAS2_6_1	Dodecanoyl-ACP + Malonyl-[acyl-carrier protein] -> 3-Oxo-Tetradecanoyl-ACP + Acyl-carrier protein + CO2
										YPL231W	2.3.1.85;1.1.1.100;2.3.1.41	FAS2_6_2	3-Oxo-Tetradecanoyl-ACP + NADPH <-> R-3-Hydroxyltetradecanoyl-ACP + NADP+
										YKL182W	4.2.1.61;1.3.1.9;2.3.1.38;2.3.1.39;3.1.2.14;2.3.1.86	FAS1_6_1	R-3-Hydroxyltetradecanoyl-ACP -> trans-Tetradec-2-enoyl-ACP
										YKL182W	4.2.1.61;1.3.1.9;2.3.1.38;2.3.1.39;3.1.2.14;2.3.1.86	FAS1_6_2	trans-Tetradec-2-enoyl-ACP + NADPH <-> Tetradecanoyl-ACP + NADP+
										YPL231W	2.3.1.85;1.1.1.100;2.3.1.41	FAS2_7_1	Tetradecanoyl-ACP + Malonyl-[acyl-carrier protein] -> 3-Oxo-Hexadecanoyl-ACP + Acyl-carrier protein + CO2
										YPL231W	2.3.1.85;1.1.1.100;2.3.1.41	FAS2_7_2	3-Oxo-Hexadecanoyl-ACP + NADPH <-> R-3-Hydroxylhexadecanoyl-ACP + NADP+
										YKL182W	4.2.1.61;1.3.1.9;2.3.1.38;2.3.1.39;3.1.2.14;2.3.1.86	FAS1_7_1	R-3-Hydroxylhexadecanoyl-ACP -> trans-Hexadec-2-enoyl-ACP
										YKL182W	4.2.1.61;1.3.1.9;2.3.1.38;2.3.1.39;3.1.2.14;2.3.1.86	FAS1_7_2	trans-Hexadec-2-enoyl-ACP + NADPH <-> Hexadecanoyl-ACP + NADP+
										YPL231W	2.3.1.85;1.1.1.100;2.3.1.41	FAS2_8_1	Hexadecanoyl-ACP + Malonyl-[acyl-carrier protein] -> 3-Oxo-Octadecanoyl-ACP + Acyl-carrier protein + CO2
										YPL231W	2.3.1.85;1.1.1.100;2.3.1.41	FAS2_8_2	3-Oxo-Octadecanoyl-ACP + NADPH <-> R-3-Hydroxyloctadecanoyl-ACP + NADP+
										YKL182W	4.2.1.61;1.3.1.9;2.3.1.38;2.3.1.39;3.1.2.14;2.3.1.86	FAS1_8_1	R-3-Hydroxyloctadecanoyl-ACP -> trans-Octadec-2-enoyl-ACP
										YKL182W	4.2.1.61;1.3.1.9;2.3.1.38;2.3.1.39;3.1.2.14;2.3.1.86	FAS1_8_2	trans-Octadec-2-enoyl-ACP + NADPH <-> Octadecanoyl-ACP + NADP+
										YKL182W	4.2.1.61;1.3.1.9;2.3.1.38;2.3.1.39;3.1.2.14;2.3.1.86	FAS1_4_f	Decanoyl-ACP -> Decanoic_acid + Acyl-carrier protein
										YKL182W	4.2.1.61;1.3.1.9;2.3.1.38;2.3.1.39;3.1.2.14;2.3.1.86	FAS1_5_f	Dodecanoyl-ACP -> Dodecanoic_acid + Acyl-carrier protein
										YKL182W	4.2.1.61;1.3.1.9;2.3.1.38;2.3.1.39;3.1.2.14;2.3.1.86	FAS1_6_f	Tetradecanoyl-ACP -> Tetradecanoic_acid + Acyl-carrier protein
										YKL182W	4.2.1.61;1.3.1.9;2.3.1.38;2.3.1.39;3.1.2.14;2.3.1.86	FAS1_7_f	Hexadecanoyl-ACP -> Hexadecanoic_acid + Acyl-carrier protein
										YKL182W	4.2.1.61;1.3.1.9;2.3.1.38;2.3.1.39;3.1.2.14;2.3.1.86	FAS1_8_f	Octadecanoyl-ACP -> Octadecanoic_acid + Acyl-carrier protein
										YKL182W	4.2.1.61;1.3.1.9;2.3.1.38;2.3.1.39;3.1.2.14;2.3.1.86	FAS1_4_c	Decanoyl-ACP + CoA <-> Decanoyl-CoA + Acyl-carrier protein
										YKL182W	4.2.1.61;1.3.1.9;2.3.1.38;2.3.1.39;3.1.2.14;2.3.1.86	FAS1_5_c	Dodecanoyl-ACP + CoA <-> Dodecanoyl-CoA + Acyl-carrier protein
										YKL182W	4.2.1.61;1.3.1.9;2.3.1.38;2.3.1.39;3.1.2.14;2.3.1.86	FAS1_6_c	Tetradecanoyl-ACP + CoA <-> Tetradecanoyl-CoA + Acyl-carrier protein
										YKL182W	4.2.1.61;1.3.1.9;2.3.1.38;2.3.1.39;3.1.2.14;2.3.1.86	FAS1_7_c	Hexadecanoyl-ACP + CoA <-> Hexadecanoyl-CoA + Acyl-carrier protein		EC-1.14.19.1	[c] : h + nadph + o2 + odecoa --> (2) h2o + nadp + ocdycacoa
										YKL182W	4.2.1.61;1.3.1.9;2.3.1.38;2.3.1.39;3.1.2.14;2.3.1.86	FAS1_8_c	Octadecanoyl-ACP + CoA <-> Octadecanoyl-CoA + Acyl-carrier protein		EC-1.14.19.1	[c] : h + nadph + o2 + tdcoa --> (2) h2o + nadp + tdecoa
										YGL055W	EC-1.14.19.1	OLE1_c14	Tetradecanoyl-CoA + Oxygen -> Tetradecanoyl-9-ene-CoA	YGL055W	EC-1.14.19.1	[c] : h + nadph + o2 + stcoa --> (2) h2o + nadp + odecoa	Ole1
										YGL055W	EC-1.14.19.2	OLE1_c16	Hexadecanoyl-ACP + Oxygen -> Hexadecanoyl-9-ene-CoA	YGL055W	EC-1.14.19.1	[c] : h + nadph + o2 + pmtcoa --> (2) h2o + hdcoa + nadp	Ole1
										YGL055W	EC-1.14.19.3	OLE1_c18	Octadecanoyl-ACP + Oxygen -> Octadecanoyl-9-ene-CoA
												#Fattyacid Eongation
										YJL196C	-	ELO1_1	Dodecanoyl-CoA + Malonyl-CoA -> 3-Keto-C14-CoA + CoA
										YBR159W	-	IFA38_1	3-Keto-C14-CoA + NADPH -> 3-Hydoxy-C14-CoA + NADP+
238	YJL196C		ELO1	C120COA + 3 ACCOA -> C180COA + 3 COA								Uelo_1	3-Hydoxy-C14-CoA -> Trans-2-C14-CoA
239	YCR034W		ELO2	C120COA + 3 ACCOA -> C180COA + 3 COA						YDL015C	-	TSC13_1	Trans-2-C14-CoA + NADPH -> Tetradecanoyl-CoA + NADP+
240	YCR034W		ELO2	C180COA + 4 ACCOA -> C260COA + 4 COA						YJL196C	-	ELO1_2	Tetradecanoyl-CoA + Malonyl-CoA -> 3-Keto-C16-CoA + CoA	YLR372W	EC-2.3.1.85	[c] : (3) h + malcoa + (2) nadph + ttc --> co2 + coa + h2o + hexc + (2) nadp	Sur4
241	YLR372W		ELO3	C180COA + 4 ACCOA -> C260COA + 4 COA						YBR159W	-	IFA38_2	3-Keto-C16-CoA + NADPH -> 3-Hydoxy-C16-CoA + NADP+	YCR034W	EC-2.3.1.85	[c] : (9) h + (3) malcoa + (6) nadph + ocdca --> (3) co2 + (3) coa + (3) h2o + (6) nadp + ttc	Fen1
												Uelo_2	3-Hydoxy-C16-CoA -> Trans-2-C16-CoA
										YDL015C	-	TSC13_2	Trans-2-C16-CoA + NADPH -> Hexadecanoyl-CoA + NADP+
										YCR034W	-	ELO2_3	Hexadecanoyl-CoA + Malonyl-CoA -> 3-Keto-C18-CoA + CoA
										YLR372W	-	ELO3_3	Hexadecanoyl-CoA + Malonyl-CoA -> 3-Keto-C18-CoA + CoA
										YBR159W	-	IFA38_3	3-Keto-C18-CoA + NADPH -> 3-Hydoxy-C18-CoA + NADP+
												Uelo_3	3-Hydoxy-C18-CoA -> Trans-2-C18-CoA
										YDL015C	-	TSC13_3	Trans-2-C18-CoA + NADPH -> Octadecanoyl-CoA + NADP+
										YCR034W	-	ELO2_4	Octadecanoyl-CoA + Malonyl-CoA -> 3-Keto-C20-CoA + CoA
										YLR372W	-	ELO3_4	Octadecanoyl-CoA + Malonyl-CoA -> 3-Keto-C20-CoA + CoA
										YBR159W	-	IFA38_4	3-Keto-C20-CoA + NADPH -> 3-Hydoxy-C20-CoA + NADP+
												Uelo_4	3-Hydoxy-C20-CoA -> Trans-2-C20-CoA
										YDL015C	-	TSC13_4	Trans-2-C20-CoA + NADPH -> C20-CoA + NADP+
										YCR034W	-	ELO2_5	C20-CoA + Malonyl-CoA -> 3-Keto-C22-CoA + CoA
										YLR372W	-	ELO3_5	C20-CoA + Malonyl-CoA -> 3-Keto-C22-CoA + CoA
										YBR159W	-	IFA38_5	3-Keto-C22-CoA + NADPH -> 3-Hydoxy-C22-CoA + NADP+
												Uelo_5	3-Hydoxy-C22-CoA -> Trans-2-C22-CoA
										YDL015C	-	TSC13_5	Trans-2-C22-CoA + NADPH -> C22-CoA + NADP+
										YCR034W	-	ELO2_6	C22-CoA + Malonyl-CoA -> 3-Keto-C24-CoA + CoA
										YLR372W	-	ELO3_6	C22-CoA + Malonyl-CoA -> 3-Keto-C24-CoA + CoA
										YBR159W	-	IFA38_6	3-Keto-C24-CoA + NADPH -> 3-Hydoxy-C24-CoA + NADP+
												Uelo_6	3-Hydoxy-C24-CoA -> Trans-2-C24-CoA
										YDL015C	-	TSC13_6	Trans-2-C24-CoA + NADPH -> C24-CoA + NADP+
										YCR034W	-	ELO2_7	C24-CoA + Malonyl-CoA -> 3-Keto-C24-CoA + CoA
										YLR372W	-	ELO3_7	C24-CoA + Malonyl-CoA -> 3-Keto-C24-CoA + CoA
										YBR159W	-	IFA38_7	3-Keto-C24-CoA + NADPH -> 3-Hydoxy-C24-CoA + NADP+
												Uelo_7	3-Hydoxy-C24-CoA -> Trans-2-C24-CoA
										YDL015C	-	TSC13_7	Trans-2-C24-CoA + NADPH -> C26-CoA + NADP+
					# FATTY ACID DEGRADATION							# FATTY ACID DEGRADATION
175	YGL205W/YKR009C/YIL160C	1.3.3.6/2.3.1.18	POX1/FOX2/POT3	C140 + ATP + 7 COA + 7 FADm + 7 NAD -> AMP + PPI + 7 FADH2m + 7 NADH + 7 ACCOA	YGL205W/YKR009C/YIL160C	1.3.3.6/2.3.1.18	POX1/FOX2/POT3	FATTY ACID DEGRADATION	C140 + ATP + 7 COA + 7 FADm + 7 NAD -> AMP + PPI + 7 FADH2m + 7 NADH + 7 ACCOA			# FATTY ACID Betaoxidation and activation
176	YGL205W/YKR009C/YIL160C	1.3.3.6/2.3.1.18	POX1/FOX2/POT3	C160 + ATP + 8 COA + 8 FADm + 8 NAD -> AMP + PPI + 8 FADH2m + 8 NADH + 8 ACCOA	YGL205W/YKR009C/YIL160C	1.3.3.6/2.3.1.18	POX1/FOX2/POT3	FATTY ACID DEGRADATION	C160 + ATP + 8 COA + 8 FADm + 8 NAD -> AMP + PPI + 8 FADH2m + 8 NADH + 8 ACCOA	YOR317W	6.2.1.3	FAA1_1	ATP + Dodecanoic_acid + CoA -> AMP + Pyrophosphate + Dodecanoyl-CoA	YER015W	EC-6.2.1.3	[x] : atp + coa + octa <==> amp + occoa + ppi	Faa2-p
177	YGL205W/YKR009C/YIL160C	1.3.3.6/2.3.1.18	POX1/FOX2/POT3	C180 + ATP + 9 COA + 9 FADm + 9 NAD -> AMP + PPI + 9 FADH2m + 9 NADH + 9 ACCOA	YGL205W/YKR009C/YIL160C	1.3.3.6/2.3.1.18	POX1/FOX2/POT3	FATTY ACID DEGRADATION	C180 + ATP + 9 COA + 9 FADm + 9 NAD -> AMP + PPI + 9 FADH2m + 9 NADH + 9 ACCOA	YOR317W	6.2.1.3	FAA1_2	ATP + Tetradecanoic_acid + CoA -> AMP + Pyrophosphate + Tetradecanoyl-CoA	YBR041W	EC-6.2.1.3	[x] : atp + coa + hexc <==> amp + hexccoa + ppi	Fat1-p
										YOR317W	6.2.1.3	FAA1_3	ATP + Hexadecanoic_acid + CoA -> AMP + Pyrophosphate + Hexadecanoyl-CoA	YBR041W	EC-6.2.1.3	[x] : atp + coa + ttc <==> amp + ppi + ttccoa	Fat1-p
										YER015W	6.2.1.3	FAA2_1	ATP + Decanoic_acid + CoA -> AMP + Pyrophosphate + Decanoyl-CoA	( YMR246W or YIL009W or YOR317W )	EC-6.2.1.3	[c] : atp + coa + ocdcya <==> amp + ocdycacoa + ppi	( Faa4 ) or ( Faa3 ) or ( Faa1 )
										YER015W	6.2.1.3	FAA2_2	ATP + Dodecanoic_acid + CoA -> AMP + Pyrophosphate + Dodecanoyl-CoA	( YOR317W or YIL009W or YMR246W )	EC-6.2.1.3	[c] : atp + coa + ocdcea <==> amp + odecoa + ppi	( Faa1 ) or ( Faa3 ) or ( Faa4 )
										YIL009W	6.2.1.3	FAA3_1	ATP + Hexadecanoic_acid + CoA -> AMP + Pyrophosphate + Hexadecanoyl-CoA	( YOR317W or YIL009W or YMR246W )	EC-6.2.1.3	[c] : atp + coa + ocdca <==> amp + ppi + stcoa	( Faa1 ) or ( Faa3 ) or ( Faa4 )
										YIL009W	6.2.1.3	FAA3_2	ATP + Octadecanoic_acid + CoA -> AMP + Pyrophosphate + Octadecanoyl-CoA	YER015W	EC-6.2.1.3	[x] : atp + coa + hdcea <==> amp + hdcoa + ppi	Faa2-p
										YMR246W	6.2.1.3	FAA4_1	ATP + Hexadecanoic_acid + CoA -> AMP + Pyrophosphate + Hexadecanoyl-CoA	( YOR317W or YIL009W or YMR246W )	EC-6.2.1.3	[c] : atp + coa + hdcea <==> amp + hdcoa + ppi	( Faa1 ) or ( Faa3 ) or ( Faa4 )
										YMR246W	6.2.1.3	FAA4_2	ATP + Octadecanoic_acid + CoA -> AMP + Pyrophosphate + Octadecanoyl-CoA	YER015W	EC-6.2.1.3	[x] : atp + coa + hdca <==> amp + pmtcoa + ppi	Faa2-p
										YBR041W	6.2.1.3	FAT1_1	ATP + Hexadecanoic_acid + CoA -> AMP + Pyrophosphate + Hexadecanoyl-CoA	( YOR317W or YIL009W or YMR246W )	EC-6.2.1.3	[c] : atp + coa + hdca <==> amp + pmtcoa + ppi	( Faa1 ) or ( Faa3 ) or ( Faa4 )
										YBR041W	6.2.1.3	FAT1_2	ATP + Octadecanoic_acid + CoA -> AMP + Pyrophosphate + Octadecanoyl-CoA	YER015W	EC-6.2.1.3	[x] : atp + coa + ttdcea <==> amp + ppi + tdecoa	Faa2-p
										YMR246W	6.2.1.3	FAA4_3	ATP + Hexadecanoyl-9-ene_acid + CoA -> AMP + Pyrophosphate + Hexadecanoyl-9-ene-CoA	( YOR317W or YIL009W or YMR246W )	EC-6.2.1.3	[c] : atp + coa + ttdcea <==> amp + ppi + tdecoa	( Faa1 ) or ( Faa3 ) or ( Faa4 )
										YMR246W	6.2.1.3	FAA4_4	ATP + Octadecanoyl-9-ene_acid + CoA -> AMP + Pyrophosphate + Octadecanoyl-9-ene-CoA	YER015W	EC-6.2.1.3	[x] : atp + coa + ttdca <==> amp + ppi + tdcoa	Faa2-p
										YBR041W	6.2.1.3	FAT1_3	ATP + Hexadecanoyl-9-ene_acid + CoA -> AMP + Pyrophosphate + Hexadecanoyl-9-ene-CoA	( YOR317W or YIL009W or YMR246W )	EC-6.2.1.3	[c] : atp + coa + ttdca <==> amp + ppi + tdcoa	( Faa1 ) or ( Faa3 ) or ( Faa4 )
										YBR041W	6.2.1.3	FAT1_4	ATP + Octadecanoyl-9-ene_acid + CoA -> AMP + Pyrophosphate + Octadecanoyl-9-ene-CoA	YER015W	EC-6.2.1.3	[x] : atp + coa + ddca <==> amp + ddcacoa + ppi	Faa2-p
										YBR041W	6.2.1.3	FAT1_5	ATP + Tetardecanoyl-9-ene_acid + CoA -> AMP + Pyrophosphate + Tetradecanoyl-9-ene-CoA	YER015W	EC-6.2.1.3	[x] : atp + coa + dca <==> amp + dcacoa + ppi	Faa2-p
										YBR041W	6.2.1.3	FAT1_6	ATP + C24_acid + CoA -> AMP + Pyrophosphate + C24-CoA	YKR009C	EC-1.1.1.35	[x] : 3ohodcoa + h + nadh <==> 3hodcoa + nad	Fox2-p
										YBR041W	6.2.1.3	FAT1_7	ATP + C26_acid + CoA -> AMP + Pyrophosphate + C26-CoA	YKR009C	EC-1.1.1.35	[x] : 3ohdcoa + h + nadh <==> 3hhdcoa + nad	Fox2-p
										YIL160C	2.3.1.16	POT1_3	3-Keto-C14-CoA + CoA -> Dodecanoyl-CoA + Acetyl-CoA	YKR009C	EC-1.1.1.35	[x] : 3otdcoa + h + nadh <==> 3htdcoa + nad	Fox2-p
										YKR009C	1.1.1.-	FOX2_3	3-Hydoxy-C14-CoA + NAD+ -> 3-Keto-C14-CoA + NADPH	YKR009C	EC-1.1.1.35	[x] : 3oddcoa + h + nadh <==> 3hddcoa + nad	Fox2-p
										YKR009C	1.1.1.-	FOX1_3	Trans-2-C14-CoA -> 3-Hydoxy-C14-CoA	YKR009C	EC-1.1.1.35	[x] : 3odcoa + h + nadh <==> 3hdcoa + nad	Fox2-p
										YGL205W	6.2.1.3	POX1_3	Tetradecanoyl-CoA + Oxygen -> H2O2 + Trans-2-C14-CoA	YKR009C	EC-1.1.1.35	[x] : 3hxccoa + nad <==> 3ohxccoa + h + nadh	Fox2-p
										YIL160C	2.3.1.16	POT1_2	3-Keto-C16-CoA + CoA -> Tetradecanoyl-CoA + Acetyl-CoA			[x] : (3) coa + (3) h2o + (3) nad + (3) o2 + occoa --> (4) accoa + (3) h + (3) h2o2 + (3) nadh
										YKR009C	1.1.1.-	FOX2_2	3-Hydoxy-C16-CoA + NAD+ -> 3-Keto-C16-CoA + NADPH			[x] : (3) coa + (3) h2o + (3) nad + (3) o2 + ttccoa --> (3) accoa + (3) h + (3) h2o2 + (3) nadh + stcoa
										YKR009C	1.1.1.-	FOX1_2	Trans-2-C16-CoA -> 3-Hydoxy-C16-CoA			[x] : (8) coa + (8) h2o + (8) nad + (6) o2 + ocdycacoa --> (9) accoa + (8) h + (6) h2o2 + (8) nadh
										YGL205W	6.2.1.3	POX1_2	Hexadecanoyl-CoA + Oxygen -> H2O2 + Trans-2-C16-CoA			[x] : (8) coa + (8) h2o + (8) nad + nadph + (7) o2 + ocdycacoa --> (9) accoa + (7) h + (7) h2o2 + (8) nadh + nadp
										YIL160C	2.3.1.16	POT1_1	3-Keto-C18-CoA + CoA -> Hexadecanoyl-CoA + Acetyl-CoA			[x] : (8) coa + (8) h2o + (8) nad + (2) nadph + (8) o2 + ocdycacoa --> (9) accoa + (6) h + (8) h2o2 + (8) nadh + (2) nadp
										YKR009C	1.1.1.-	FOX2_1	3-Hydoxy-C18-CoA + NAD+ -> 3-Keto-C18-CoA + NADPH			[x] : (8) coa + (8) h2o + (8) nad + (7) o2 + odecoa --> (9) accoa + (8) h + (7) h2o2 + (8) nadh
										YKR009C	1.1.1.-	FOX1_1	Trans-2-C18-CoA -> 3-Hydoxy-C18-CoA			[x] : (8) coa + (8) h2o + (8) nad + nadph + (8) o2 + odecoa --> (9) accoa + (7) h + (8) h2o2 + (8) nadh + nadp
										YGL205W	6.2.1.3	POX1_1	Octadecanoyl-CoA + Oxygen -> H2O2 + Trans-2-C18-CoA			[x] : (7) coa + (7) h2o + hdcoa + (7) nad + (6) o2 --> (8) accoa + (7) h + (6) h2o2 + (7) nadh
										YGL205W	6.2.1.3	POX1_4	Dodecanoyl-CoA + Oxygen -> H2O2 + trans-delta2-Dodecaenoyl-CoA			[x] : (7) coa + (7) h2o + hdcoa + (7) nad + nadph + (7) o2 --> (8) accoa + (6) h + (7) h2o2 + (7) nadh + nadp
										YKR009C	1.1.1.-	FOX1_4	trans-2-Dodecaenoyl-CoA -> 3-hydroxy-Dodecanoyl-CoA			[x] : (6) coa + (6) h2o + (6) nad + (5) o2 + tdecoa --> (7) accoa + (6) h + (5) h2o2 + (6) nadh
										YKR009C	1.1.1.-	FOX2_4	3-hydroxy-Dodecanoyl-CoA + NAD+ -> 3-keto-Dodecanoyl-CoA + NADH			[x] : (6) coa + (6) h2o + (6) nad + nadph + (6) o2 + tdecoa --> (7) accoa + (5) h + (6) h2o2 + (6) nadh + nadp
										YIL160C	2.3.1.16	POT1_4	3-keto-Dodecanoyl-CoA + CoA -> Acetyl-CoA + Decanoyl-CoA	YKR009C	EC-4.2.1.17	[x] : 3hodcoa <==> h2o + od2coa	Fox2-p
										YGL205W	6.2.1.3	POX1_5	Decanoyl-CoA + Oxygen -> H2O2 + trans-delta2-Decaenoyl-CoA	YKR009C	EC-4.2.1.17	[x] : 3hhdcoa <==> h2o + hdd2coa	Fox2-p
										YKR009C	1.1.1.-	FOX1_5	trans-2-Decaenoyl-CoA -> 3-hydroxy-Decanoyl-CoA	YKR009C	EC-4.2.1.17	[x] : 3htdcoa <==> h2o + td2coa	Fox2-p
										YKR009C	1.1.1.-	FOX2_5	3-hydroxy-Decanoyl-CoA + NAD+ -> 3-keto-Decanoyl-CoA + NADH	YKR009C	EC-4.2.1.17	[x] : 3hddcoa <==> dd2coa + h2o	Fox2-p
										YIL160C	2.3.1.16	POT1_5	3-keto-Decanoyl-CoA + CoA -> Acetyl-CoA + Octanoyl-CoA	YKR009C	EC-4.2.1.17	[x] : 3hdcoa <==> dc2coa + h2o	Fox2-p
										YGL205W	6.2.1.3	POX1_6	Octanoyl-CoA + Oxygen -> H2O2 + trans-delta2-Octaenoyl-CoA	YKR009C	EC-4.2.1.17	[x] : h2o + hxc2coa <==> 3hxccoa	Fox2-p
										YKR009C	1.1.1.-	FOX1_6	trans-delta2-Octaenoyl-CoA -> 3-hydroxy-Octanoyl-CoA	YGL205W	EC-1.3.3.6	[x] : hexccoa + o2 --> h2o2 + hxc2coa	Pox1-p
										YKR009C	1.1.1.-	FOX2_6	3-hydroxy-Octanoyl-CoA + NAD+ -> 3-keto-Octanoyl-CoA + NADH	YGL205W	EC-1.3.3.6	[x] : o2 + stcoa --> h2o2 + od2coa	Pox1-p
										YIL160C	2.3.1.16	POT1_6	3-keto-Octanoyl-CoA + CoA -> Acetyl-CoA + Hexanoyl-CoA	YGL205W	EC-1.3.3.6	[x] : o2 + pmtcoa --> h2o2 + hdd2coa	Pox1-p
										YGL205W	6.2.1.3	POX1_7	Hexanoyl-CoA + Oxygen -> H2O2 + trans-delta2-Hexaenoyl-CoA	YGL205W	EC-1.3.3.6	[x] : o2 + tdcoa --> h2o2 + td2coa	Pox1-p
										YKR009C	1.1.1.-	FOX1_7	trans-delta2-Hexaenoyl-CoA + H2O -> 3-hydroxy-Hexanoyl-CoA	YGL205W	EC-1.3.3.6	[x] : ddcacoa + o2 --> dd2coa + h2o2	Pox1-p
										YKR009C	1.1.1.-	FOX2_7	3-hydroxy-Hexanoyl-CoA + NAD+ -> 3-keto-Hexanoyl-CoA + NADH	YGL205W	EC-1.3.3.6	[x] : dcacoa + o2 --> dc2coa + h2o2	Pox1-p
										YIL160C	2.3.1.16	POT1_7	3-keto-Hexanoyl-CoA + CoA -> Acetyl-CoA + Butanoyl-CoA	YIL160C	EC-2.3.1.16	[x] : 3ohxccoa + coa --> accoa + ttccoa	Pot1-p
										YGL205W	6.2.1.3	POX1_8	Butanoyl-CoA + Oxygen -> H2O2 + trans-delta2-Butaenoyl-CoA	YIL160C	EC-2.3.1.16	[x] : 3ohodcoa + coa --> accoa + pmtcoa	Pot1-p
										YKR009C	1.1.1.-	FOX1_8	trans-delta2-Butaenoyl-CoA + H2O -> 3-hydroxy-Butanoyl-CoA	YIL160C	EC-2.3.1.16	[x] : 3ohdcoa + coa --> accoa + tdcoa	Pot1-p
										YKR009C	1.1.1.-	FOX2_8	3-hydroxy-Butanoyl-CoA + NAD+ -> 3-keto-Butanoyl-CoA + NADH	YIL160C	EC-2.3.1.16	[x] : 3otdcoa + coa --> accoa + ddcacoa	Pot1-p
										YIL160C	2.3.1.16	POT1_8	3-keto-Butanoyl-CoA + CoA -> 2.000000 Acetyl-CoA
										YGL205W	6.2.1.3	POX1_9	Hexadecanoyl-9-ene-CoA + Oxygen -> H2O2 + Trans-2-C161-CoA
										YGL205W	6.2.1.3	POX1_10	Octadecanoyl-9-ene-CoA + Oxygen -> H2O2 + Trans-2-C181-CoA
										YGL205W	6.2.1.3	POX1_12	FFA_diene_even-CoA + Oxygen -> H2O2 + Trans-3-5-diene-CoA
										YNL202W	-	SPS19_1	Trans-2-C161-CoA -> Trans-3-C16-CoA
										YNL202W	-	SPS19_2	Trans-2-C181-CoA -> Trans-3-C18-CoA
										YNL202W	-	SPS19_3	Trans-2-C141-CoA -> Trans-3-C14-CoA
										YNL202W	-	SPS19_4	Trans-2-4-diene-CoA -> Trans-3-C16-CoA
										YNL202W	-	SPS19_5	Trans-2-4-diene-CoA -> Trans-3-C18-CoA
										YNL202W	-	SPS19_6	Trans-2-4-diene-CoA -> Trans-3-C14-CoA
										YLR284C	-	ECI1_1	Trans-3-C16-CoA -> Trans-2-C16-CoA
										YLR284C	-	ECI1_2	Trans-3-C18-CoA -> Trans-2-C18-CoA
										YLR284C	-	ECI1_3	Trans-3-C14-CoA -> Trans-2-C14-CoA
										YOR180C	-	DCI1_1	Trans-3-C16-CoA -> Trans-2-C16-CoA
										YOR180C	-	DCI1_2	Trans-3-C18-CoA -> Trans-2-C18-CoA
										YOR180C	-	DCI1_3	Trans-3-C14-CoA -> Trans-2-C14-CoA
										YOR180C	-	DCI1_4	Trans-3-5-diene-CoA -> Trans-2-4-diene-CoA
					# PHOSPHOLIPID BIOSYNTHESIS							# PHOSPHOLIPID BIOSYNTHESIS
178	U_5		U_5	GL3P + 0.017 C100ACP + 0.062 C120ACP + 0.1 C140ACP + 0.27 C160ACP + 0.169 C161ACP + 0.055 C180ACP + 0.235 C181ACP + 0.093 C182ACP -> AGL3P + ACP	U5_		U5_	GLYCEROL-3-PHOSPHATE ACYLTRANSFERASE	T3P2 + 0.017 C100ACP + 0.062 C120ACP + 0.1 C140ACP + 0.27 C160ACP + 0.169 C161ACP + 0.055 C180ACP + 0.235 C181ACP + 0.093 C182ACP -> AT3P2 + ACP	YKR067W		GPT2_1	sn-Glycerol 3-phosphate + AcylCoAs -> Acyl-sn-glycerol 3-phosphate + Acyl-carrier protein
179	U_6		U_6	T3P2 + 0.017 C100ACP + 0.062 C120ACP + 0.1 C140ACP + 0.27 C160ACP + 0.169 C161ACP + 0.055 C180ACP + 0.235 C181ACP + 0.093 C182ACP -> AT3P2 + ACP	U6_		U6_	GLYCEROL-3-PHOSPHATE ACYLTRANSFERASE	T3P2 + 0.017 C100ACP + 0.062 C120ACP + 0.1 C140ACP + 0.27 C160ACP + 0.169 C161ACP + 0.055 C180ACP + 0.235 C181ACP + 0.093 C182ACP -> AT3P2 + ACP	YBL011W		SCT1_1	sn-Glycerol 3-phosphate + AcylCoAs -> Acyl-sn-glycerol 3-phosphate + Acyl-carrier protein
180	YIL124W		AYR1	AT3P2 + NADPH -> AGL3P + NADP	U7_		U7_	ACYLDIHYDROXYACETONEPHOSPHATE REDUCTASE	AT3P2 + NADPH -> AGL3P + NADP	YDL052C	2.3.1.51	SLC1	Acyl-sn-glycerol 3-phosphate + AcylCoAs -> Phosphatidate + Acyl-carrier protein	YDL052C	EC-2.3.1.51	[c] : (0.01) 1ag3p_SC + (0.02) dcacoa + (0.06) ddcacoa + (0.17) hdcoa + (0.09) ocdycacoa + (0.24) odecoa + (0.27) pmtcoa + (0.05) stcoa + (0.1) tdcoa --> coa + (0.01) pa_SC	Slc1
181	YDL052C	2.3.1.51	SLC1	AGL3P + 0.017 C100ACP + 0.062 C120ACP + 0.100 C140ACP + 0.270 C160ACP + 0.169 C161ACP + 0.055 C180ACP + 0.235 C181ACP + 0.093 C182ACP -> PA + ACP	YDL052C	2.3.1.51	SLC1	1-ACYLGLYCEROL-3-PHOSPHATE ACYLTRANSFERASE	AGL3P + 0.017 C100ACP + 0.062 C120ACP + 0.100 C140ACP + 0.270 C160ACP + 0.169 C161ACP + 0.055 C180ACP + 0.235 C181ACP + 0.093 C182ACP -> PA + ACP	YKR067W		GPT2_2	Glycerone phosphate + AcylCoAs -> Acyldihydroxyacetone phosphate + Acyl-carrier protein
					U8_	2.3.1.51	U8_	1-ACYLGLYCEROL-3-PHOSPHATE ACYLTRANSFERASE	AGL3P + 0.017 C100ACP + 0.062 C120ACP + 0.100 C140ACP + 0.270 C160ACP + 0.169 C161ACP + 0.055 C180ACP + 0.235 C181ACP + 0.093 C182ACP -> PA + ACP	YBL011W		SCT1_2	Glycerone phosphate + AcylCoAs -> Acyldihydroxyacetone phosphate + Acyl-carrier protein
182	YBR029C	2.7.7.41	CDS1	PAm + CTPm <-> CDPDGm + PPIm	YBR029C	2.7.7.41	CDS1	CDP-DIACYLGLYCEROL SYNTHETASE	PAm + CTPm <-> CDPDGm + PPIm	YIL124W		AYR1	Acyldihydroxyacetone phosphate + NADPH -> Acyl-sn-glycerol 3-phosphate + NADPH
183	U_7		U_7	PA <-> PAm	U142_		U142_		PA <-> PAm	YBR029C	2.7.7.41	CDS1_1	PhosphatidateM + CTPM <-> CDPdiacylglycerolM + PyrophosphateM	YBR029C	EC-2.7.7.41	[m] : ctp + h + (0.01) pa_SC <==> (0.01) cdpdag_SC + ppi	Cds1-m
184	YBR029C	2.7.7.41	CDS1	PA + CTP <-> CDPDG + PPI	YBR029C	2.7.7.41	CDS1	CDP-DIACYLGLYCEROL SYNTHETASE	PA + CTP <-> CDPDG + PPI	YBR029C	2.7.7.41	CDS1_2	Phosphatidate + CTP <-> CDPdiacylglycerol + Pyrophosphate	YBR029C	EC-2.7.7.41	[c] : ctp + h + (0.01) pa_SC <==> (0.01) cdpdag_SC + ppi	Cds1
185	U_8		U_8	CTPm + RTHIOm -> DCTPm + OTHIOm
186	YER026C	2.7.8.8	CHO1	CDPDG + SER <-> CMP + PS	YER026C	2.7.8.8	CHO1	PHOSPHATIDYLSERINE SYNTHASE	CDPDG + SER <-> CMP + PS	YER026C	2.7.8.8	CHO1_1	CDPdiacylglycerol + L-Serine <-> CMP + Phosphatidylserine	YER026C	EC-2.7.8.8	[c] : (0.01) cdpdag_SC + ser-L <==> cmp + h + (0.01) ps_SC	Cho1
187	YER026C	2.7.8.8	CHO1	CDPDGm + SERm <-> CMPm + PSm	YER026C	2.7.8.8	CHO1	PHOSPHATIDYLSERINE SYNTHASE	CDPDGm + SERm <-> CMPm + PSm	YER026C	2.7.8.8	CHO1_2	CDPdiacylglycerolM + L-SerineM <-> CMPM + PhosphatidylserineM	YER026C	EC-2.7.8.8	[m] : (0.01) cdpdag_SC + ser-L <==> cmp + h + (0.01) ps_SC	Cho1-m
188	YGR170W	4.1.1.65	PSD2	PS -> PE + CO2	YGR170W	4.1.1.65	PSD2	PHOSPHATIDYLSERINE DECARBOXYLASE LOCATED IN VACUOLE OR GOLGI	PS -> PE + CO2	YGR170W	4.1.1.65	PSD2	Phosphatidylserine -> Phosphatidylethanolamine + CO2	YGR170W	EC-4.1.1.65	[g] : h + (0.01) ps_SC --> co2 + (0.01) pe_SC	Psd2-g
														YGR170W	EC-4.1.1.65	[v] : h + (0.01) ps_SC --> co2 + (0.01) pe_SC	Psd2-v
189	YNL169C	4.1.1.65	PSD1	PSm -> PEm + CO2m	YNL169C	4.1.1.65	PSD1	PHOSPHATIDYLSERINE DECARBOXYLASE 1	PSm -> PEm + CO2m	YNL169C	4.1.1.65	PSD1	PhosphatidylserineM -> PhosphatidylethanolamineM + CO2M	YNL169C	EC-4.1.1.65	[m] : h + (0.01) ps_SC --> co2 + (0.01) pe_SC	Psd1-m
190	YGR157W	2.1.1.17	CHO2	SAM + PE -> SAH + PMME	YGR157W	2.1.1.17	CHO2	PHOSPHATIDYLETHANOLAMINE N-METHYLTRANSFERASE	SAM + PE -> SAH + PMME	YGR157W	2.1.1.17	CHO2	S-Adenosyl-L-methionine + Phosphatidylethanolamine -> S-Adenosyl-L-homocysteine + Phosphatidyl-N-methylethanolamine	YGR157W	EC-2.1.1.17	[c] : amet + (0.01) pe_SC --> ahcys + h + (0.01) ptdmeeta_SC	Cho2
191	YJR073C	2.1.1.16	OPI3	SAM + PMME -> SAH + PDME	YJR073C	2.1.1.16	OPI3	METHYLENE-FATTY-ACYL-PHOSPHOLIPID SYNTHASE.	SAM + PMME -> SAH + PDME	YJR073C	2.1.1.16	OPI3_1	S-Adenosyl-L-methionine + Phosphatidyl-N-methylethanolamine -> S-Adenosyl-L-homocysteine + Phosphatidyl-N-dimethylethanolamine	YJR073C	EC-2.1.1.16	[c] : amet + (0.01) ptdmeeta_SC --> ahcys + h + (0.01) ptd2meeta_SC	Opi3
192	YJR073C	2.1.1.16	OPI3	PDME + SAM -> PC + SAH	YJR073C	2.1.1.16	OPI3	PHOSPHATIDYL-N-METHYLETHANOLAMINE N-METHYLTRANSFERASE	PDME + SAM -> PC + SAH	YJR073C	2.1.1.16	OPI3_2	Phosphatidyl-N-dimethylethanolamine + S-Adenosyl-L-methionine -> Phosphatidylcholine + S-Adenosyl-L-homocysteine	YJR073C	EC-2.1.1.16	[c] : amet + (0.01) ptd2meeta_SC --> ahcys + h + (0.01) pc_SC	Opi3
193	U_9		U_9	PE + METTHF -> CHO + THF
194	YLR133W	2.7.1.32	CKI1	ATP + CHO -> ADP + PCHO	YLR133W	2.7.1.32	CKI1	CHOLINE KINASE	ATP + CHO -> ADP + PCHO	YLR133W	2.7.1.32	CKI1	ATP + Choline -> ADP + Choline phosphate	YLR133W	EC-2.7.1.32	[c] : atp + chol --> adp + cholp + h	Cki1
195	YGR202C	2.7.7.15	PCT1	PCHO + CTP -> CDPCHO + PPI	YGR202C	2.7.7.15	PCT1	CHOLINEPHOSPHATE CYTIDYLYLTRANSFERASE	PCHO + CTP -> CDPCHO + PPI	YGR202C	2.7.7.15	PCT1	Choline phosphate + CTP -> CDPcholine + Pyrophosphate	YGR202C	EC-2.7.7.15	[c] : cholp + ctp + h --> cdpchol + ppi	Pct1
196	YNL130C	2.7.8.2	CPT1	CDPCHO + DAGLY -> PC + CMP	YNL130C	2.7.8.2	CPT1	DIACYLGLYCEROL CHOLINEPHOSPHOTRANSFERASE	CDPCHO + DAGLY -> PC + CMP	YNL130C	2.7.8.2	CPT1	CDPcholine + Diacylglycerol -> Phosphatidylcholine + CMP	( YNL130C or YHR123W )	EC-2.7.8.2	[c] : (0.01) 12dgr_SC + cdpchol --> cmp + h + (0.01) pc_SC	( Cpt1 ) or ( Ept1 )
197	YDR147W	2.7.1.82	EKI1	ATP + ETHM -> ADP + PETHM	YDR147W	2.7.1.82	EKI1	ETHANOLAMINE KINASE	ATP + ETHM -> ADP + PETHM	YDR147W	2.7.1.82	EKI1	ATP + Ethanolamine -> ADP + Ethanolamine phosphate	YDR147W	EC-2.7.1.82	[c] : atp + etha --> adp + ethamp + h	Eki1
198	YLR133W	2.7.1.32	CKI1	ATP + ETHM -> ADP + PETHM
199	U_10	4.3.1.7	U_10	ETHM <-> ACAL + NH3
200	YGR007W	2.7.7.14	MUQ1	PETHM + CTP -> CDPETN + PPI	YGR007W	2.7.7.14	MUQ1	PHOSPHOETHANOLAMINE CYTIDYLYLTRANSFERASE	PETHM + CTP -> CDPETN + PPI	YGR007W	2.7.7.14	MUQ1	Ethanolamine phosphate + CTP -> CDPethanolamine + Pyrophosphate	YGR007W	EC-2.7.7.14	[c] : ctp + ethamp + h --> cdpea + ppi	Muq1
201	YHR123W	2.7.8.1	EPT1	CDPETN + DAGLY <-> CMP + PE	YHR123W	2.7.8.1	EPT1	ETHANOLAMINEPHOSPHOTRANSFERASE.	CDPETN + DAGLY <-> CMP + PE	YHR123W	2.7.8.1	EPT1	CDPethanolamine + Diacylglycerol <-> CMP + Phosphatidylethanolamine	YHR123W	EC-2.7.8.1	[c] : (0.01) 12dgr_SC + cdpea <==> cmp + h + (0.01) pe_SC	Ept1
202	YJL153C	5.5.1.4	INO1	G6P -> MI1P	YJL153C	5.5.1.4	INO1	MYO-INOSITOL-1-PHOSPHATE SYNTHASE	G6P -> MI1P	YJL153C	5.5.1.4	INO1	alpha-D-Glucose 6-phosphate -> 1L-myo-Inositol 1-phosphate	YJL153C	EC-5.5.1.4	[c] : g6p --> mi1p-D	Ino1
203	YHR046C	3.1.3.25	INM1	MI1P -> MYOI + PI	YHR046C	3.1.3.25	INM1	MYO-INOSITOL-1(OR 4)-MONOPHOSPHATASE	MI1P -> MYOI + PI	YHR046C	3.1.3.25	INM1	1L-myo-Inositol 1-phosphate -> myo-Inositol + Orthophosphate	YHR046C	EC-3.1.3.25	[c] : h2o + mi1p-D --> inost + pi	Inm1
204	YDR287W	3.1.3.25	YDR287W	MI1P -> MYOI + PI						YDR287W		YDR287W	1L-myo-Inositol 1-phosphate -> myo-Inositol + Orthophosphate
205	YPR113W	2.7.8.11	PIS1	CDPDG + MYOI -> CMP + PINS	YPR113W	2.7.8.11	PIS1	PHOSPHATIDYLINOSITOL SYNTHASE	CDPDG + MYOI -> CMP + PINS	YPR113W	2.7.8.11	PIS1	CDPdiacylglycerol + myo-Inositol -> CMP + 1-Phosphatidyl-D-myo-inositol	YPR113W	EC-2.7.8.11	[c] : (0.01) cdpdag_SC + inost --> cmp + h + (0.01) ptd1ino_SC	Pis1
					YJR066W	2.7.1.137	TOR1	1-PHOSPHATIDYLINOSITOL 3-KINASE	ATP + PINS -> ADP + PINSP	YJR066W	2.7.1.137	TOR1	ATP + 1-Phosphatidyl-D-myo-inositol -> ADP + 1-Phosphatidyl-D-myo-inositol-3-phosphate	( YKL203C or YLR240W or YJR066W )	EC-2.7.1.137	[c] : atp + (0.01) ptd1ino_SC --> adp + h + (0.01) ptd3ino_SC	( Tor2 ) or ( Vps34 ) or ( Tor1 )
					YKL203C	2.7.1.137	TOR2	1-PHOSPHATIDYLINOSITOL 3-KINASE	ATP + PINS -> ADP + PINSP	YKL203C	2.7.1.137	TOR2	ATP + 1-Phosphatidyl-D-myo-inositol -> ADP + 1-Phosphatidyl-D-myo-inositol-3-phosphate
					YLR240W	2.7.1.137	VPS34	1-PHOSPHATIDYLINOSITOL 3-KINASE	ATP + PINS -> ADP + PINSP	YLR240W	2.7.1.137	VPS34	ATP + 1-Phosphatidyl-D-myo-inositol -> ADP + 1-Phosphatidyl-D-myo-inositol-3-phosphate
206	YNL267W	2.7.1.67	PIK1	ATP + PINS -> ADP + PINS4P	YNL267W	2.7.1.67	PIK1	PHOSPHATIDYLINOSITOL 4-KINASE (PI 4-KINASE), GENERATES PTDINS 4-P	ATP + PINS -> ADP + PINS4P	YNL267W	2.7.1.67	PIK1	ATP + 1-Phosphatidyl-D-myo-inositol -> ADP + 1-Phosphatidyl-D-myo-inositol-4-phosphate	YNL267W	EC-2.7.1.67	[n] : atp + (0.01) ptd1ino_SC --> adp + h + (0.01) ptd4ino_SC	Pik1-n
207	YLR305C	2.7.1.67	STT4	ATP + PINS -> ADP + PINS4P	YLR305C	2.7.1.67	STT4	PHOSPHATIDYLINOSITOL 4-KINASE	ATP + PINS -> ADP + PINS4P	YLR305C	2.7.1.67	STT4	ATP + 1-Phosphatidyl-D-myo-inositol -> ADP + 1-Phosphatidyl-D-myo-inositol-4-phosphate	( YNL267W or YLR305C )	EC-2.7.1.67	[c] : atp + (0.01) ptd1ino_SC --> adp + h + (0.01) ptd4ino_SC	( Pik1 ) or ( Stt4 )
208	YJL100W	2.7.1.67	LSB6	ATP + PINS -> ADP + PINS4P						YFR019W	2.7.1.68	LSB6	ATP + 1-Phosphatidyl-D-myo-inositol -> ADP + 1-Phosphatidyl-D-myo-inositol-4-phosphate
					YFR019W	2.7.1.68	FAB1	PROBABLE PHOSPHATIDYLINOSITOL-4-PHOSPHATE 5-KINASE, 1-PHOSPHATIDYLINOSITOL-4-PHOSPHATE KINASE	PINS4P + ATP -> D45PI + ADP	YDR208W	2.7.1.68	FAB1	1-Phosphatidyl-D-myo-inositol-3-phosphate + ATP -> 1-Phosphatidyl-D-myo-inositol-3,5-bisphosphate + ADP	( YDR208W or YFR019W )	EC-2.7.1.68	[c] : atp + (0.01) ptd4ino_SC --> adp + h + (0.01) ptd145bp_SC	( Mss4 ) or ( Fab1 )
209	YDR208W	2.7.1.68	MSS4	PINS4P + ATP -> D45PI + ADP	YDR208W	2.7.1.68	MSS4	PHOSPHATIDYLINOSITOL-4-PHOSPHATE 5-KINASE; REQUIRED FOR PROPER ORGANIZATION OF THE ACTIN CYTOSKELETON	PINS4P + ATP -> D45PI + ADP	YPL268W	3.1.4.11	MSS4	1-Phosphatidyl-D-myo-inositol-4-phosphate + ATP -> 1-Phosphatidyl-D-myo-inositol-4,5-bisphosphate + ADP
210	YPL268W	3.1.4.11	PLC1	D45PI -> TPI + DAGLY	YPL268W	3.1.4.11	PLC1	1-PHOSPHATIDYLINOSITOL-4,5-BISPHOSPHATE PHOSPHODIESTERASE	D45PI -> TPI + DAGLY	YCL004W	2.7.8.8	PLC1	1-Phosphatidyl-D-myo-inositol-4,5-bisphosphate -> D-myo-inositol-1,4,5-trisphosphate + Diacylglycerol	YPL268W	EC-3.1.4.11	[c] : h2o + (0.01) ptd145bp_SC --> (0.01) 12dgr_SC + h + mi145tp-D	Plc1
211	YCL004W	2.7.8.8	PGS1	CDPDGm + GL3Pm <-> CMPm + PGPm	YCL004W	2.7.8.8	PGS1	CDP-DIACYLGLYCEROL--SERINE O-PHOSPHATIDYLTRANSFERASE	CDPDGm + GL3Pm <-> CMPm + PGPm	YCL004W	2.7.8.8	PGS1	CDPdiacylglycerolM + sn-Glycerol 3-phosphateM <-> CMPM + PhosphatidylglycerophosphateM	YCL004W	EC-2.7.8.8	[m] : (0.01) cdpdag_SC + glyc3p <==> cmp + h + (0.01) pgp_SC	Pgs1-m
212	U_11	3.1.3.27	U_11	PGPm -> PIm + PGm	U9_	3.1.3.27	U9_	PHOSPHATIDYLGLYCEROL PHOSPHATE PHOSPHATASE A	PGPm -> PIm + PGm	U9_	3.1.3.27	U9_	PhosphatidylglycerophosphateM -> OrthophosphateM + PhosphatidylglycerolM
213	YDL142C	2.7.8.5	CRD1	CDPDGm + PGm -> CMPm + CLm	YDL142C	2.7.8.5	CRD1	CARDIOLIPIN SYNTHASE	CDPDGm + PGm -> CMPm + CLm	YDL142C	2.7.8.5	CRD1	CDPdiacylglycerolM + PhosphatidylglycerolM -> CMPM + CardiolipinM	YDL142C	EC-2.7.8.5	[m] : (0.01) cdpdag_SC + (0.01) pg_SC --> (0.01) clpn_SC + cmp + h	Crd1-m
214	YDR284C		DPP1	PA -> DAGLY + PI	YDR284C		DPP1	DIACYLGLYCEROL PYROPHOSPHATE PHOSPHATASE	PA -> DAGLY + PI	YDR284C		DPP1	Phosphatidate -> Diacylglycerol + Pyrophosphate	( YDR284C or YDR503C )		[c] : (0.01) dagpy_SC + h2o --> h + (0.01) pa_SC + pi	( Dpp1 ) or ( Lpp1 )
					YDR503C		LPP1	LIPID PHOSPHATE PHOSPHATASE	DGPP -> PA + PI	YDR503C		LPP1	Diacylglycerol pyrophosphate -> Phosphatidate + Orthophosphate	( YDR284C or YDR503C )	EC-3.1.3.4	[c] : h2o + (0.01) pa_SC --> (0.01) 12dgr_SC + pi	( Dpp1 ) or ( Lpp1 )
										YJR110W	3.1.3.64	YMR1	1-Phosphatidyl-D-myo-inositol-3-phosphate -> 1-Phosphatidyl-D-myo-inositol + Pyrophosphate			[c] : (0.01) 1agly3p_SC + h + nadph --> (0.01) 1ag3p_SC + nadp
										YKL212W	3.1.3.64	SAC1_1	1-Phosphatidyl-D-myo-inositol-3-phosphate -> 1-Phosphatidyl-D-myo-inositol + Pyrophosphate			[c] : atp + (0.01) pa_SC --> adp + (0.01) dagpy_SC
										YNL106C	3.1.3.64	INP52_1	1-Phosphatidyl-D-myo-inositol-3-phosphate -> 1-Phosphatidyl-D-myo-inositol + Pyrophosphate			[c] : atp + (0.01) ptd3ino_SC --> adp + h + (0.01) ptd134bp_SC
										YOR109W	3.1.3.64	INP53_1	1-Phosphatidyl-D-myo-inositol-3-phosphate -> 1-Phosphatidyl-D-myo-inositol + Pyrophosphate		EC-3.1.3.27	[m] : h2o + (0.01) pgp_SC --> (0.01) pg_SC + pi
										YKL212W		SAC1_2	1-Phosphatidyl-D-myo-inositol-4-phosphate -> 1-Phosphatidyl-D-myo-inositol + Pyrophosphate			[c] : (0.02) dcacoa + (0.06) ddcacoa + dhap + (0.17) hdcoa + (0.09) ocdycacoa + (0.24) odecoa + (0.27) pmtcoa + (0.05) stcoa + (0.1) tdcoa --> (0.01) 1agly3p_SC + coa
										YNL106C		INP52_2	1-Phosphatidyl-D-myo-inositol-4-phosphate -> 1-Phosphatidyl-D-myo-inositol + Pyrophosphate			[c] : (0.02) dcacoa + (0.06) ddcacoa + glyc3p + (0.17) hdcoa + (0.09) ocdycacoa + (0.24) odecoa + (0.27) pmtcoa + (0.05) stcoa + (0.1) tdcoa --> (0.01) 1ag3p_SC + coa
										YOR109W		INP53_2	1-Phosphatidyl-D-myo-inositol-4-phosphate -> 1-Phosphatidyl-D-myo-inositol + Pyrophosphate
										YKL212W		SAC1_3	1-Phosphatidyl-D-myo-inositol-3,5-bisphosphate -> 1-Phosphatidyl-D-myo-inositol-3-phosphate + Pyrophosphate
										YNL106C		INP52_3	1-Phosphatidyl-D-myo-inositol-3,5-bisphosphate -> 1-Phosphatidyl-D-myo-inositol-3-phosphate + Pyrophosphate
										YOR109W		INP53_3	1-Phosphatidyl-D-myo-inositol-3,5-bisphosphate -> 1-Phosphatidyl-D-myo-inositol-3-phosphate + Pyrophosphate
										YNL325C		FIG4	1-Phosphatidyl-D-myo-inositol-3,5-bisphosphate -> 1-Phosphatidyl-D-myo-inositol-3-phosphate + Pyrophosphate
										YIL002C	3.1.3.36	INP51	1-Phosphatidyl-D-myo-inositol-4,5-bisphosphate -> 1-Phosphatidyl-D-myo-inositol-4-phosphate + Pyrophosphate
										YNL106C	3.1.3.36	INP52_4	1-Phosphatidyl-D-myo-inositol-4,5-bisphosphate -> 1-Phosphatidyl-D-myo-inositol-4-phosphate + Pyrophosphate
										YOR109W	3.1.3.36	INP53_4	1-Phosphatidyl-D-myo-inositol-4,5-bisphosphate -> 1-Phosphatidyl-D-myo-inositol-4-phosphate + Pyrophosphate
										YOL065C	3.1.3.36	INP54	1-Phosphatidyl-D-myo-inositol-4,5-bisphosphate -> 1-Phosphatidyl-D-myo-inositol-4-phosphate + Pyrophosphate
												# Lipase
										YML059C		NTE1	Phosphatidylcholine -> Glycerophosphatidylcholine + Acyl_acids
										YIL073C		SPO22	2.000000 Phosphatidylcholine -> Glycerophosphatidylcholine + Acyl_acids + Lysophosphatidylcholine
										YPL110C		GDE1	Glycerophosphatidylcholine -> Choline + sn-Glycerol 3-phosphate
										YKR031C		SPO14	Phosphatidylcholine -> Phosphatidate + Choline
										YDL052C		ISC1_1	2.000000 Phosphatidylcholine -> Choline phosphate + Diacylglycerol
										YMR008C		PLB1	lysophosphatidylcholine -> Glycerophosphatidylcholine + Acyl_acids
										YMR006C		PLB2	lysophosphatidylcholine -> Glycerophosphatidylcholine + Acyl_acids
										YOL011W		PLB3	lysophosphatidylcholine -> Glycerophosphatidylcholine + Acyl_acids
										YDL052C		ISC1_2_1	Inositol-phosphoryl-D-ceramide -> D-Ceramide + 1-Phosphatidyl-D-Myo-inositol
										YDL052C		ISC1_2_2	Inositol-phosphoryl-P-ceramide -> P-Ceramide + 1-Phosphatidyl-P-Myo-inositol
										YLL012W		YEH1	Ergosterol-ester -> Ergosterol + Acyl_acids
										YLR020C		YEH2	Ergosterol-ester -> Ergosterol + Acyl_acids
										YKL140W		TGL1	Ergosterol-ester -> Ergosterol + Acyl_acids
										YOR245C		DGA1	AcylCoAs + Diacylglycerol -> Triacylglycerol + CoA
										YNR008W		LRO1	Phosphatidylcholine + Diacylglycerol -> Glycerophosphatidylcholine + CoA
										YDR058C		TGL2	Triacylglycerol -> Diacylglycerol + Acyl_acids
										YMR313C		TGL3	Triacylglycerol -> Diacylglycerol + Acyl_acids
										YKR089C		TGL4	Triacylglycerol -> Diacylglycerol + Acyl_acids
										YKR089C		TGL5	Triacylglycerol -> Diacylglycerol + Acyl_acids
										YPL087W		YDC1_1	D-Ceramide -> Shinganine
										YBR183W		YPC1_1	D-Ceramide -> Shinganine
										YPL087W		YDC1_2	P-Ceramide -> Phytosphingosine
										YBR183W		YPC1_2	P-Ceramide -> Phytosphingosine
					# SPHINGOGLYCOLIPID METABOLISM							# SPHINGOGLYCOLIPID METABOLISM					Lcb
215	YMR296C/YDR062W		LCB1/2	C160COA + SER -> COA + DHSPH + CO2	YDR062W	2.3.1.50	LCB2	SERINE C-PALMITOYLTRANSFERASE	PALCOA + SER -> COA + DHSPH + CO2	YDR062W	2.3.1.50	LCB2	Hexadecanoyl-CoA + L-Serine -> CoA + 3-Dehydrosphinganine + CO2	( YDR062W and YMR296C )	EC-2.3.1.50	[c] : h + pmtcoa + ser-L --> 3dsphgn + co2 + coa
					YMR296C	2.3.1.50	LCB1	SERINE C-PALMITOYLTRANSFERASE	PALCOA + SER -> COA + DHSPH + CO2	YMR296C	2.3.1.50	LCB1	Hexadecanoyl-CoA + L-Serine -> CoA + 3-Dehydrosphinganine + CO2				Tsc10
216	YBR265W		TSC10	DHSPH + NADH -> SPH + NAD	YBR265W	1.1.1.102	TSC10	3-DEHYDROSPHINGANINE REDUCTASE	DHSPH + NADPH -> SPH + NADP	YBR265W	1.1.1.102	TSC10	3-Dehydrosphinganine + NADPH -> Sphinganine + NADP+	YBR265W	EC-1.1.1.102	[c] : 3dsphgn + h + nadph --> nadp + sphgn	Sur2
217	YDR297W		SUR2	SPH + O2 + NADPH -> PSPH + NADP	YDR297W		SUR2	SYRINGOMYCIN RESPONSE PROTEIN 2	SPH + O2 + NADPH -> PSPH + NADP	YDR297W		SUR2	Sphinganine + Oxygen + NADPH -> Phytosphingosine + NADP+	YDR297W		[c] : h + nadph + o2 + sphgn --> h2o + nadp + psphings	Sur2
														YDR297W		[c] : cer1_26 + h + nadph + o2 --> cer2_26 + h2o + nadp	Sur2
														YDR297W		[c] : cer1_24 + h + nadph + o2 --> cer2_24 + h2o + nadp
218	YHL003C		LAG1	SPH + C260COA -> CER2 + COA	U10_		U10_	CERAMIDE SYNTHASE	PSPH + C260COA -> CER2 + COA	YKL008C	-	LAC1_1	Shinganine + LongAcylCoA -> D-Ceramide + CoA			[c] : hexccoa + psphings --> cer2_26 + coa + h
219	YKL008C		LAC1	SPH + C260COA -> CER2 + COA	U11_		U11_	CERAMIDE SYNTHASE	PSPH + C240COA -> CER2 + COA	YHL003C	-	LAG1_1	Shinganine + LongAcylCoA -> D-Ceramide + CoA			[c] : psphings + ttccoa --> cer2_24 + coa + h
										YKL008C	-	LAC1_2	Phytosphingosine + LongAcylCoA -> P-Ceramide + CoA			[c] : hexccoa + sphgn --> cer1_26 + coa + h
220	YKL004W		AUR1	CER2 + PINS -> IPC	YKL004W		AUR1	IPS SYNTHASE, AUREOBASIDIN A RESISTANCE PROTEIN	CER3 + PINS -> IPC	YHL003C	-	LAG1_2	Phytosphingosine + LongAcylCoA -> P-Ceramide + CoA			[c] : sphgn + ttccoa --> cer1_24 + coa + h	Aur1
										YKL004W	-	AUR1_1	D-Ceramide + 1-Phosphatidyl-D-myo-inositol -> Inositol-phosphoryl-D-ceramide	YKL004W		[c] : cer3_26 + (0.01) ptd1ino_SC --> (0.01) 12dgr_SC + (0.01) ipc326_SC	Aur1
221	YPL057C/YBR036C		CSG1/CSG2	IPC + GDPMAN -> MIPC	YBR036C		CSG2	PROTEIN REQUIRED FOR SYNTHESIS OF THE MANNOSYLATED SPHINGOLIPIDS	IPC + GDPMAN -> MIPC	YKL004W	-	AUR1_2	P-Ceramide + 1-Phosphatidyl-D-myo-inositol -> Inositol-phosphoryl-P-ceramide	YKL004W		[c] : cer3_24 + (0.01) ptd1ino_SC --> (0.01) 12dgr_SC + (0.01) ipc324_SC	Aur1
														YKL004W		[c] : cer2_26 + (0.01) ptd1ino_SC --> (0.01) 12dgr_SC + (0.01) ipc226_SC	Aur1
														YKL004W		[c] : cer2_24 + (0.01) ptd1ino_SC --> (0.01) 12dgr_SC + (0.01) ipc224_SC	Aur1
														YKL004W		[c] : cer1_26 + (0.01) ptd1ino_SC --> (0.01) 12dgr_SC + (0.01) ipc126_SC	Aur1
														YKL004W		[c] : cer1_24 + (0.01) ptd1ino_SC --> (0.01) 12dgr_SC + (0.01) ipc124_SC	( Csg2 ) or ( Sur1 )
										YBR161W/YBR036C		CSH1/CSG2_1	Inositol-phosphoryl-D-ceramide + GDPmannose -> Mannose-inositol-P-D-ceramide	( YBR036C or YPL057C )		[c] : gdpmann + (0.01) ipc326_SC --> gdp + h + (0.01) mipc326_SC	( Csg2 ) or ( Sur1 )
222	YBR161W/YBR036C		CSH1/CSG2	IPC + GDPMAN -> MIPC	YPL057C		SUR1	PROTEIN REQUIRED FOR SYNTHESIS OF THE MANNOSYLATED SPHINGOLIPIDS	IPC + GDPMAN -> MIPC	YPL057C	-	SUR1_1	Inositol-phosphoryl-D-ceramide + GDPmannose -> Mannose-inositol-P-D-ceramide	( YBR036C or YPL057C )		[c] : gdpmann + (0.01) ipc324_SC --> gdp + h + (0.01) mipc324_SC	( Csg2 ) or ( Sur1 )
										YBR161W/YBR036C		CSH1/CSG2_2	Inositol-phosphoryl-P-ceramide + GDPmannose -> Mannose-inositol-P-P-ceramide	( YBR036C or YPL057C )		[c] : gdpmann + (0.01) ipc226_SC --> gdp + h + (0.01) mipc226_SC	( Csg2 ) or ( Sur1 )
										YPL057C	-	SUR1_2	Inositol-phosphoryl-P-ceramide + GDPmannose -> Mannose-inositol-P-P-ceramide	( YBR036C or YPL057C )		[c] : gdpmann + (0.01) ipc224_SC --> gdp + h + (0.01) mipc224_SC	( Csg2 ) or ( Sur1 )
														( YBR036C or YPL057C )		[c] : gdpmann + (0.01) ipc126_SC --> gdp + h + (0.01) mipc126_SC	( Csg2 ) or ( Sur1 )
														( YBR036C or YPL057C )		[c] : gdpmann + (0.01) ipc124_SC --> gdp + h + (0.01) mipc124_SC	Ipt1
223	YDR072C		IPT1	MIPC + PINS -> MIP2C	YDR072C	2.-.-.-	IPT1	MIP2C SYNTHASE, MANNOSYL DIPHOSPHORYLINOSITOL CERAMIDE SYNTHASE	MIPC + PINS -> MIP2C	YDR072C	2.-.-.-	IPT1_1	Mannose-inositol-P-D-ceramide + 1-Phosphatidyl-D-myo-inositol -> Inositol-mannose-P-inositol-P-D-ceramide	YDR072C		[c] : (0.01) mipc326_SC + (0.01) ptd1ino_SC --> (0.01) 12dgr_SC + (0.01) mip2c326_SC	Ipt1
										YDR072C	2.-.-.-	IPT1_2	Mannose-inositol-P-P-ceramide + 1-Phosphatidyl-D-myo-inositol -> Inositol-mannose-P-inositol-P-P-ceramide	YDR072C		[c] : (0.01) mipc324_SC + (0.01) ptd1ino_SC --> (0.01) 12dgr_SC + (0.01) mip2c324_SC	Ipt1
														YDR072C		[c] : (0.01) mipc226_SC + (0.01) ptd1ino_SC --> (0.01) 12dgr_SC + (0.01) mip2c226_SC	Ipt1
														YDR072C		[c] : (0.01) mipc224_SC + (0.01) ptd1ino_SC --> (0.01) 12dgr_SC + (0.01) mip2c224_SC	Ipt1
														YDR072C		[c] : (0.01) mipc126_SC + (0.01) ptd1ino_SC --> (0.01) 12dgr_SC + (0.01) mip2c126_SC	Ipt1
														YDR072C		[c] : (0.01) mipc124_SC + (0.01) ptd1ino_SC --> (0.01) 12dgr_SC + (0.01) mip2c124_SC	Scs7
224	YMR272C		SCS7	CER2 + NADPH + O2 -> CER3 + NADP	YMR272C		SCS7	CERAMIDE HYDROXYLASE THAT HYDROXYLATES THE C-26 FATTY-ACYL MOIETY OF INOSITOL-PHOSPHORYLCERAMIDE	CER2 + NADPH + O2 -> CER3 + NADP	YMR272C		SCS7	P-Ceramide + NADH + Oxygen -> D-Ceramide + NADP+	YMR272C		[c] : cer2_26 + h + nadph + o2 --> cer3_26 + h2o + nadp	Scs7
														YMR272C		[c] : cer2_24 + h + nadph + o2 --> cer3_24 + h2o + nadp	Scs7
														YMR272C		[c] : cer1_26 + h + nadph + o2 --> cer2'_26 + h2o + nadp	Scs7
														YMR272C		[c] : cer1_24 + h + nadph + o2 --> cer2'_24 + h2o + nadp
225	YKL004W		AUR1	CER3 + PINS -> IPC2
226	YPL057C/YBR036C		CSG1/CSG2	IPC2 + GDPMAN -> MIPC2
227	YBR161W/YBR036C		CSH1/CSG2	IPC2 + GDPMAN -> MIPC2
228	YDR072C		IPT1	MIPC2 + PINS -> MIP2C2						YOR171C		LCB4_1	Sphinganine + ATP -> Sphinganine 1-phosphate + ADP				( Lcb4 ) or ( Lcb5 )
229	YOR171C		LCB4	SPH + ATP -> DHSP + ADP	YOR171C		LCB4	LONG CHAIN BASE KINASE, INVOLVED IN SPHINGOLIPID METABOLISM	SPH + ATP -> DHSP + ADP	YOR171C		LCB4_2	Phytosphingosine + ATP -> Phytosphingosine 1-phosphate + ADP	( YOR171C or YLR260W )		[c] : atp + psphings --> adp + h + psph1p	( Lcb5 ) or ( Lcb4 )
233	YOR171C		LCB4	PSPH + ATP -> PHSP + ADP	YOR171C		LCB4	LONG CHAIN BASE KINASE, INVOLVED IN SPHINGOLIPID METABOLISM		YLR260W		LCB5_1	Sphinganine + ATP -> Sphinganine 1-phosphate + ADP	( YLR260W or YOR171C )		[c] : atp + sphgn --> adp + h + sph1p
230	YLR260W		LCB5	SPH + ATP -> DHSP + ADP	YLR260W		LCB5	LONG CHAIN BASE KINASE, INVOLVED IN SPHINGOLIPID METABOLISM	SPH + ATP -> DHSP + ADP	YLR260W	4.1.3.5	LCB5_2	Phytosphingosine + ATP -> Phytosphingosine 1-phosphate + ADP
234	YLR260W		LCB5	PSPH + ATP -> PHSP + ADP	YLR260W	4.1.3.5	LCB5	LONG CHAIN BASE KINASE, INVOLVED IN SPHINGOLIPID METABOLISM	PSPH + ATP -> PHSP + ADP	YJL134W	1.1.1.34	LCB3_1	Sphinganine 1-phosphate -> Sphinganine + Orthophosphate				( Lcb3 ) or ( Ysr3 )
231	YJL134W		LCB3	DHSP -> SPH + PI	YJL134W	1.1.1.34	LCB3	SPHINGOID BASE-PHOSPHATE PHOSPHATASE, PUTATIVE REGULATOR OF SPHINGOLIPID METABOLISM AND STRESS RESPONSE	DHSP -> SPH + PI	YJL134W	1.1.1.34	LCB3_2	Phytosphingosine 1-phosphate -> Phytosphingosine + Orthophosphate	( YJL134W or YKR053C )		[c] : h2o + psph1p --> pi + psphings	( Lcb3 ) or ( Ysr3 )
										YKR053C	1.1.1.34	YSR3_1	Sphinganine 1-phosphate -> Sphinganine + Orthophosphate	( YJL134W or YKR053C )		[c] : h2o + sph1p --> pi + sphgn
232	YKR053C		YSR3	DHSP -> SPH + PI	YKR053C	1.1.1.34	YSR3	SPHINGOID BASE-PHOSPHATE PHOSPHATASE, PUTATIVE REGULATOR OF SPHINGOLIPID METABOLISM AND STRESS RESPONSE	DHSP -> SPH + PI	YKR053C	1.1.1.34	YSR3_2	Phytosphingosine 1-phosphate -> Phytosphingosine + Orthophosphate
235	YJL134W		LCB3	PHSP -> PSPH + PI													Dpl1
236	YKR053C		YSR3	PHSP -> PSPH + PI						YDR294C		DPL1_1	Sphinganine 1-phosphate -> Ethanolamine phosphate + C16_aldehydes	YDR294C		[c] : psph1p --> 2hhxdal + ethamp	Dpl1
237	YDR294C		DPL1	DHSP -> PETHM + C160AL	YDR294C		DPL1	DIHYDROSPHINGOSINE-1-PHOSPHATE LYASE	DHSP -> PETHM + C16A	YDR294C		DPL1_2	Phytosphingosine 1-phosphate -> Ethanolamine phosphate + C16_aldehydes	YDR294C		[c] : sph1p --> ethamp + hxdcal
												# STEROL BIOSYNTHESIS
										YML126C		HMGS	(S)-3-Hydroxy-3-methylglutaryl-CoA + CoA <-> Acetyl-CoA + Acetoacetyl-CoA
										YLR450W		HMG2	(R)-Mevalonate + CoA + 2.000000 NADP+ <-> (S)-3-Hydroxy-3-methylglutaryl-CoA + 2.000000 NADPH				Erg13-m
					# STEROL BIOSYNTHESIS					YML075C		HMG1	(R)-Mevalonate + CoA + 2.000000 NADP+ <-> (S)-3-Hydroxy-3-methylglutaryl-CoA + 2.000000 NADPH	YML126C	EC-4.1.3.5	[m] : coa + h + hmgcoa <==> aacoa + accoa + h2o	Erg13
242	YML126C	4.1.3.5	ERG13	H3MCOA + COA <-> ACCOA + AACCOA	YML126C		HMGS	3-HYDROXY-3-METHYLGLUTARYL COENZYME A SYNTHASE	H3MCOA + COA <-> ACCOA + AACCOA	YMR208W	2.7.1.36	ERG12_1	ATP + (R)-Mevalonate -> ADP + (R)-5-Phosphomevalonate	YML126C	EC-4.1.3.5	[c] : coa + h + hmgcoa <==> aacoa + accoa + h2o	( Hmg2 ) or ( Hmg1 )
243	YLR450W	1.1.1.34	HMG2	MVL + COA + 2 NADP <-> H3MCOA + 2 NADPH	YLR450W		HMG2	3-HYDROXY-3-METHYLGLUTARYL-COENZYME A (HMG-COA) REDUCTASE ISOZYME	MVL + COA + 2 NADP <-> H3MCOA + 2 NADPH	YMR208W	2.7.1.36	ERG12_2	CTP + (R)-Mevalonate -> CDP + (R)-5-Phosphomevalonate	( YLR450W or YML075C )	EC-1.1.1.34	[c] : coa + mev-R + (2) nadp <==> (2) h + hmgcoa + (2) nadph	( Hmg2 ) or ( Hmg1 )
244	YML075C	1.1.1.34	HMG1	MVL + COA + 2 NADP <-> H3MCOA + 2 NADPH	YML075C		HMG1	3-HYDROXY-3-METHYLGLUTARYL-COENZYME A (HMG-COA) REDUCTASE ISOZYME	MVL + COA + 2 NADP <-> H3MCOA + 2 NADPH	YMR208W	2.7.1.36	ERG12_3	GTP + (R)-Mevalonate -> GDP + (R)-5-Phosphomevalonate	( YLR450W or YML075C )	EC-1.1.1.34	[c] : coa + mev-R + (2) nadp <==> (2) h + hmgcoa + (2) nadph	Erg12
245	YMR208W	2.7.1.36	ERG12	ATP + MVL -> ADP + PMVL	YMR208W	2.7.1.36	ERG12	MEVALONATE KINASE	ATP + MVL -> ADP + PMVL	YMR208W	2.7.1.36	ERG12_4	UTP + (R)-Mevalonate -> UDP + (R)-5-Phosphomevalonate	YMR208W	EC-2.7.1.36	[c] : mev-R + utp --> 5pmev + h + udp	Erg12
246	YMR208W	2.7.1.36	ERG12	CTP + MVL -> CDP + PMVL	YMR208W	2.7.1.36	ERG12	MEVALONATE KINASE	CTP + MVL -> CDP + PMVL	YMR220W	2.7.4.2	ERG8	ATP + (R)-5-Phosphomevalonate -> ADP + (R)-5-Diphosphomevalonate	YMR208W	EC-2.7.1.36	[c] : gtp + mev-R --> 5pmev + gdp + h	Erg12
247	YMR208W	2.7.1.36	ERG12	GTP + MVL -> GDP + PMVL	YMR208W	2.7.1.36	ERG12	MEVALONATE KINASE	GTP + MVL -> GDP + PMVL	YNR043W	4.1.1.33	MVD1	ATP + (R)-5-Diphosphomevalonate -> ADP + Orthophosphate + Isopentenyl diphosphate + CO2	YMR208W	EC-2.7.1.36	[c] : ctp + mev-R --> 5pmev + cdp + h	Erg12
248	YMR208W	2.7.1.36	ERG12	UTP + MVL -> UDP + PMVL	YMR208W	2.7.1.36	ERG12	MEVALONATE KINASE	UTP + MVL -> UDP + PMVL	YPL117C	5.3.3.2	IDI1	Isopentenyl diphosphate <-> Dimethylallyl diphosphate	YMR208W	EC-2.7.1.36	[c] : atp + mev-R --> 5pmev + adp + h	Erg8
249	YMR220W	2.7.4.2	ERG8	ATP + PMVL -> ADP + PPMVL	YMR220W	2.7.4.2	ERG8	48 KDA PHOSPHOMEVALONATE KINASE	ATP + PMVL -> ADP + PPMVL	YJL167W	2.5.1.1	ERG20_1	Dimethylallyl diphosphate + Isopentenyl diphosphate -> Geranyl diphosphate + Pyrophosphate	YMR220W	EC-2.7.4.2	[c] : 5pmev + atp --> 5dpmev + adp	Mvd1
250	YNR043W	4.1.1.33	MVD1	ATP + PPMVL -> ADP + PI + IPPP + CO2	YNR043W	4.1.1.33	MVD1	DIPHOSPHOMEVALONATE DECARBOXYLASE	ATP + PPMVL -> ADP + PI + IPPP + CO2	YJL167W	2.5.1.10	ERG20_2	Geranyl diphosphate + Isopentenyl diphosphate -> trans,trans-Farnesyl diphosphate + Pyrophosphate	YNR043W	EC-4.1.1.33	[c] : 5dpmev + atp --> adp + co2 + ipdp + pi	Idi1
251	YPL117C	5.3.3.2	IDI1	IPPP <-> DMPP	YPL117C	5.3.3.2	IDI1	ISOPENTENYL DIPHOSPHATE:DIMETHYLALLYL DIPHOSPHATE ISOMERASE (IPP ISOMERASE)	IPPP <-> DMPP	YHR190W	2.5.1.21	ERG9_1	2.000000 trans,trans-Farnesyl diphosphate -> Pre-Squalene-PP	YPL117C	EC-5.3.3.2	[c] : ipdp <==> dmpp	Erg20
252	YJL167W	2.5.1.1	ERG20	DMPP + IPPP -> GPP + PPI	YJL167W	2.5.1.1	ERG20	PRENYLTRANSFERASE	DMPP + IPPP -> GPP + PPI	YHR190W	2.5.1.21	ERG9_2	Pre-Squalene-PP + NADPH -> NADP+ + Squalene	YJL167W	EC-2.5.1.10	[c] : grdp + ipdp --> frdp + ppi	Erg20
253	YJL167W	2.5.1.10	ERG20	GPP + IPPP -> FPP + PPI	YJL167W	2.5.1.10	ERG20	FARNESYL DIPHOSPHATE SYNTHETASE (FPP SYNTHETASE)	GPP + IPPP -> FPP + PPI	YGR175C	1.14.99.7	ERG1	Squalene + Oxygen + NADP+ -> (S)-2,3-Epoxysqualene + NADPH	YJL167W	EC-2.5.1.1	[c] : dmpp + ipdp --> grdp + ppi	Erg9
254	YHR190W	2.5.1.21	ERG9	2 FPP + NADPH -> NADP + SQL	YHR190W	2.5.1.21	ERG9	SQUALENE SYNTHASE.	2 FPP + NADPH -> NADP + SQL	YHR072W	5.4.99.7	ERG7	(S)-2,3-Epoxysqualene -> Lanosterol	YHR190W	EC-2.5.1.21	[c] : (2) frdp + h + nadph --> nadp + (2) ppi + sql
										YHR007C	1.14.14.1	ERG11	Lanosterol + Reduced flavoprotein + Oxygen -> 4,4-Dimethylcholesta-8,14,24-trienol + Oxidized flavoprotein				Erg1-er
255	YGR175C	1.14.99.7	ERG1	SQL + O2 + NADP -> S23E + NADPH	YGR175C	1.14.99.7	ERG1	SQUALENE MONOOXYGENASE	SQL + O2 + NADP -> S23E + NADPH	YNL280C	1.-.-.-	ERG24	4,4-Dimethylcholesta-8,14,24-trienol + NADPH -> 4,4-Dimethylzymosterol + NADP+	YGR175C	EC-1.14.99.7	[r] : h + nadph + o2 + sql --> Ssq23epx + h2o + nadp	Erg7
256	YHR072W	5.4.99.7	ERG7	S23E -> LNST	YHR072W	5.4.99.7	ERG7	2,3-OXIDOSQUALENE-LANOSTEROL CYCLASE	S23E -> LNST	YGR060W	1.-.-.-	ERG25_1	3.000000 Oxygen + 4,4-Dimethylzymosterol -> Intermediate_Methylzymosterol_I	YHR072W	EC-5.4.99.7	[c] : Ssq23epx --> lanost	Erg11
257	YHR007C	1.14.13.10	ERG11	LNST + NADPH + O2 -> IGST + NADP	YHR007C	1.14.14.1	ERG11	CYTOCHROME P450 LANOSTEROL 14A-DEMETHYLASE	LNST + RFP + O2 -> IGST + OFP	YGL001C	5.3.3.1	ERG26_1	Intermediate_Methylzymosterol_I -> Intermediate_Methylzymosterol_II + CO2	YHR007C	EC-1.14.14.1	[c] : (2) h + lanost + (3) nadph + (3) o2 --> 44mctr + for + (4) h2o + (3) nadp	Erg24
258	YNL280C	1.3.1.70	ERG24	IGST + NADPH -> DMZYMST + NADP	YNL280C	1.-.-.-	ERG24	C-14 STEROL REDUCTASE	IGST + NADPH -> DMZYMST + NADP	YLR100C		ERG27_1	Intermediate_Methylzymosterol_II + NADPH -> 4-Methylzymsterol + NADP+	YNL280C		[c] : 44mctr + h + nadph --> 44mzym + nadp	Erg25
259	YGR060W	1.-.-.-	ERG25	3 O2 + DMZYMST -> IMZYMST	YGR060W	1.-.-.-	ERG25	C-4 STEROL METHYL OXIDASE	3 O2 + DMZYMST -> IMZYMST	YGR060W	1.-.-.-	ERG25_2	3.000000 Oxygen + 4-Methylzymsterol -> Intermediate_Zymosterol_I	YGR060W		[c] : 4mzym + (3) h + (3) nadph + (3) o2 --> (4) h2o + (3) nadp + zym_int1	Erg25
260	YGL001C	5.3.3.1	ERG26	IMZYMST -> IIMZYMST + CO2	YGL001C	5.3.3.1	ERG26	C-3 STEROL DEHYDROGENASE (C-4 DECARBOXYLASE)	IMZYMST -> IIMZYMST + CO2	YGL001C	5.3.3.1	ERG26_2	Intermediate_Zymosterol_I -> Intermediate_Zymosterol_II + CO2	YGR060W		[c] : 44mzym + (3) h + (3) nadph + (3) o2 --> 4mzym_int1 + (4) h2o + (3) nadp	Erg26
261	YLR100w		ERG27	IIMZYMST + NADPH -> MZYMST + NADP	YLR100C		YLR100C	C-3 STEROL KETO REDUCTASE	IIMZYMST + NADPH -> MZYMST + NADP	YLR100C		ERG27_2	Intermediate_Zymosterol_II + NADPH -> Zymosterol + NADP+	YGL001C	EC-5.3.3.1	[c] : nad + zym_int1 --> co2 + h + nadh + zym_int2	Erg26
262	YGR060W	1.-.-.-	ERG25	3 O2 + MZYMST -> IZYMST	YGR060W	1.-.-.-	ERG25	C-4 STEROL METHYL OXIDASE	3 O2 + MZYMST -> IZYMST	YML008C	2.1.1.41	ERG6	Zymosterol + S-Adenosyl-L-methionine -> Fecosterol + S-Adenosyl-L-homocysteine	YGL001C	EC-5.3.3.1	[c] : 4mzym_int1 + nad --> 4mzym_int2 + co2 + h + nadh	Erg27
263	YGL001C	5.3.3.1	ERG26	IZYMST -> IIZYMST + CO2	YGL001C	5.3.3.1	ERG26	C-3 STEROL DEHYDROGENASE (C-4 DECARBOXYLASE)	IZYMST -> IIZYMST + CO2	YMR202W		ERG2	Fecosterol -> Episterol	YLR100W		[c] : h + nadph + zym_int2 --> nadp + zymst	Erg27
264	YLR100W		ERG27	IIZYMST + NADPH -> ZYMST + NADP	YLR100C		YLR100C	C-3 STEROL KETO REDUCTASE	IIZYMST + NADPH -> ZYMST + NADP	YLR056W	1.-.-.-	ERG3	Episterol + Oxygen + NADPH -> NADP+ + Ergosta-5,7,24(28)-trienol	YLR100W		[c] : 4mzym_int2 + h + nadph --> 4mzym + nadp	Erg6
265	YML008C	2.1.1.41	ERG6	ZYMST + SAM -> FEST + SAH	YML008C	2.1.1.41	ERG6	S-ADENOSYL-METHIONINE DELTA-24-STEROL-C-METHYLTRANSFERASE	ZYMST + SAM -> FEST + SAH	YMR015C	1.14.14.-	ERG5	Ergosta-5,7,24(28)-trienol + Oxygen + NADPH -> NADP+ + Ergosta-5,7,22,24(28)-tetraenol	YML008C	EC-2.1.1.41	[c] : amet + zymst --> ahcys + fecost + h	Erg2
266	YMR202W		ERG2	FEST -> EPST	YMR202W		ERG2	C-8 STEROL ISOMERASE	FEST -> EPST	YGL012W	1.-.-.-	ERG4	Ergosta-5,7,22,24(28)-tetraenol + NADPH -> Ergosterol + NADP+	YMR202W		[c] : fecost --> epist	Erg3
267	YLR056W	1.-.-.-	ERG3	EPST + O2 + NADPH -> NADP + ERTROL	YLR056W	1.-.-.-	ERG3	C-5 STEROL DESATURASE	EPST + O2 + NADPH -> NADP + ERTROL					YLR056W		[c] : epist + h + nadph + o2 --> ergtrol + (2) h2o + nadp	Erg5
268	YMR015C	1.14.14.-	ERG5	ERTROL + O2 + NADPH -> NADP + ERTEOL	YMR015C	1.14.14.-	ERG5	C-22 STEROL DESATURASE	ERTROL + O2 + NADPH -> NADP + ERTEOL					YMR015C		[c] : ergtrol + h + nadph + o2 --> ergtetrol + (2) h2o + nadp	Erg4-er
269	YGL012W	1.-.-.-	ERG4	ERTEOL + NADPH -> ERGOST + NADP	YGL012W	1.-.-.-	ERG4	STEROL C-24 REDUCTASE	ERTEOL + NADPH -> ERGOST + NADP			#Sterol esterify		YGL012W		[r] : ergtetrol + h + nadph --> ergst + nadp
					U12_		U12_		LNST + 3 O2 + 4 NADPH + NAD -> MZYMST + CO2 + 4 NADP + NADH	YCR048W	2.3.1.26	ARE1	Ergosterol + AcylCoAs -> Ergosterol-ester + CoA
					U13_		U13_		MZYMST + 3 O2 + 4 NADPH + NAD -> ZYMST + CO2 + 4 NADP + NADH	YNR019W	2.3.1.26	ARE2	Ergosterol + AcylCoAs -> Ergosterol-ester + CoA		EC-5.3.3.5	[c] : amet + o2 + zymst --> ahcys + ergtetrol + h + (2) h2o
					U14_	5.3.3.5	U14_	CHOLESTENOL DELTA-ISOMERASE	ZYMST + SAM -> ERGOST + SAH
